# Supplementary material for: Consistent signatures in the human gut microbiome of old- and young-onset colorectal cancer
Source: Nat Commun. 2024 Apr 22;15:3396. doi: 10.1038/s41467-024-47523-x (PMC11035630; doi:10.1038/s41467-024-47523-x)
Supplement: Supplementary file 4 — Dataset 1 [file 41467_2024_47523_MOESM4_ESM.xlsx]

## Sheet: Supplementary_Data_1
Guangzhou cohort								Fudan cohort
Characteristics	All	oCRC	yCRC	Pvalue (across age bins)	Pvalue (oCRC vs. yCRC)			Characteristics	oControl	oCRC	yControl	yCRC	P value (oControl vs oCRC)	P value (yControl vs yCRC)	P value (oCRC vs yCRC)
Number of patients	460	293	167					Number of patients	50	50	50	50	NA	NA	NA
Age (sd)	53.41 (13.62)	62 (7.76)	38.35 (7)					Age (sd)	63.36 (9.67)	63.5 (8.29)	40.76 (6.09)	40.66 (6.69)	0.9031	0.9379	＜0.0001
Sex				0.0600941	0.00458291			Sex					0.0228	0.5487	0.0601
Female	185 (40.22%)	103 (35.15%)	82 (49.1%)					Female	25 (50%)	13 (36%)	27 (54%)	23 (46%)
Male	275 (59.78%)	190 (64.85%)	85 (50.9%)					Male	25 (50%)	37 (74%)	23 (46%)	27 (54%)
BMI	22.92 (3.37)	23.23 (3.21)	22.37 (3.57)	0.0142791	0.00766976			Tumor location					NA	NA	0.4365
BMI_NA	36	22	14					Right_hemicolon	NA	7 (14%)	NA	12 (24%)
Tumor location				0.125485	0.150947			Left_hemicolon	NA	15 (30%)	NA	14 (28%)
Right_hemicolon	114 (24.78%)	64 (21.84%)	50 (29.94%)					Rectum	NA	28 (56%)	NA	24 (48%)
Left_hemicolon	160 (34.78%)	105 (35.84%)	55 (32.93%)					Tumor stage					NA	NA	0.1239
Rectum	186 (40.43%)	124 (42.32%)	62 (37.13%)					SI	NA	10 (20%)	NA	4 (8%)
Tumor stage				0.0955854	0.0592741			SII	NA	19 (38%)	NA	14 (28%)
SI	68 (14.78%)	52 (17.75%)	16 (9.58%)					SIII	NA	10 (20%)	NA	17 (34%)
SII	147 (31.96%)	93 (31.74%)	54 (32.34%)					SIV	NA	11 (22%)	NA	15 (30%)
SIII	166 (36.09%)	96 (32.76%)	70 (41.92%)
SIV	79 (17.17%)	52 (17.75%)	27 (16.17%)
Family history of CRC				0.0895914	0.32634
Yes	67 (14.57%)	36 (12.29%)	31 (18.56%)
No	393 (85.43%)	257 (87.71%)	136 (81.44%)
Family history of cancer				0.307933	0.855494
Yes	153 (33.26%)	92 (31.4%)	61 (36.53%)
No	307 (66.74%)	201 (68.6%)	106 (63.47%)
Smoking				0.998442	0.215206
Yes	96 (23.88%)	70 (24.05%)	26 (23.42%)
No	306 (76.12%)	221 (75.95%)	85 (76.58%)
NA	58	2	56
Mismatch repair				0.235227	0.0340007
pmmr	408 (91.28%)	264 (93.62%)	144 (87.27%)
dmmr	39 (8.72%)	18 (6.38%)	21 (12.73%)
NA	13	11	2
MSH2 mutation				0.29106	0.439348
negative	431 (96.85%)	275 (97.52%)	156 (95.71%)
positive	14 (3.15%)	7 (2.48%)	7 (4.29%)
NA	15	11	4
MSH6 mutation				0.885711	0.790008
negative	430 (96.63%)	273 (96.81%)	157 (96.32%)
positive	15 (3.37%)	9 (3.19%)	6 (3.68%)
NA	15	11	4
MLH1 mutation				0.23459	0.0552134
negative	426 (95.73%)	274 (97.16%)	152 (93.25%)
positive	19 (4.27%)	8 (2.84%)	11 (6.75%)
NA	15	11	4
PMS2 mutation				0.144886	0.162885
negative	424 (95.28%)	272 (96.45%)	152 (93.25%)
positive	21 (4.72%)	10 (3.55%)	11 (6.75%)
NA	15	11	4
HER2 overexpression				0.597247	0.340331
Yes	11 (2.78%)	5 (1.98%)	6 (4.17%)
No	385 (97.22%)	247 (98.02%)	138 (95.83%)
NA	59	39	20
BRAF mutation				0.277258	0.355874
negative	381 (95.97%)	246 (96.85%)	135 (94.41%)
positive	16 (4.03%)	8 (3.15%)	8 (5.59%)
NA	63	39	24
