# Supplementary material for: Consistent signatures in the human gut microbiome of old- and young-onset colorectal cancer
Source: Nat Commun. 2024 Apr 22;15:3396. doi: 10.1038/s41467-024-47523-x (PMC11035630; doi:10.1038/s41467-024-47523-x)
Supplement: Supplementary file 5 — Dataset 2 [file 41467_2024_47523_MOESM5_ESM.xlsx]

## Sheet: Supplementary Data 2
				Weighted analysis (based on the relative abundance of taxon)						Unweighted analysis (based on the presence and absence of taxon)
Taxon	Prevalence rate	Mean abundance	Median abundance	No adjustment for cofounder			Adjustment for BMI+Sex+Tumor_Stage+Tumor_location+Family_history_CRC+Smoking			No adjustment for cofounder			Adjustment for BMI+Sex+Tumor_Stage+Tumor_location+Family_history_CRC+Smoking			CRC marker reported in gutMDisorder	Number of reported studies in gutMDisorder	Reported alteration in gutMDisorder
				Correlation coefficient	P value	FDR adjusted P value	Correlation coefficient	P value	FDR adjusted P value	Coefficient in linear model	P value	FDR adjusted P value	Coefficient in linear model	P value	FDR adjusted P value
Prevotella_stercorea	0.23913	0.0198276	0	-0.223398	1.3009e-06	0.000290101	-0.0903703	0.0817369	0.630544	-0.105926	7.03368e-08	1.56851e-05	-0.012948	0.510498	0.84991	Yes	1	increase
Bifidobacterium_dentium	0.297826	0.000169696	0	0.180294	0.000100968	0.0108136	0.125752	0.0152288	0.283002	0.0840157	7.52518e-05	0.00839058	0.0917224	0.00011919	0.0559664	No	NA	NA
Prevotella_copri	0.65	0.0607296	1.18e-05	-0.176206	0.000145475	0.0108136	-0.0780754	0.132816	0.667121	-0.0832301	0.000171881	0.0127765	-0.00712428	0.781195	0.945222	Yes	2	decrease
Prevotella_bivia	0.295652	0.000557421	0	-0.163244	0.000439312	0.0244916	-0.126752	0.0144309	0.283002	-0.0755026	0.000371418	0.0207066	-0.0773444	0.000924576	0.100712	No	NA	NA
Actinomyces_sp_S6_Spd3	0.297826	1.64852e-05	0	-0.142336	0.00221301	0.0987003	-0.0523089	0.314324	0.791307	-0.0674135	0.00154041	0.057252	-0.0443625	0.0560175	0.426344	No	NA	NA
Streptococcus_gordonii	0.334783	9.73672e-05	0	0.135436	0.00361091	0.125407	0.0902931	0.081999	0.630544	0.0637044	0.00376184	0.0762627	0.0433792	0.0793748	0.479691	No	NA	NA
Hungatella_hathewayi	0.869565	0.00127446	0.00015715	0.134187	0.00393654	0.125407	0.128678	0.0129979	0.283002	0.0146764	0.351574	0.689231	-0.00112627	0.948962	0.992553	Yes	3	increase
Pyramidobacter_piscolens	0.182609	0.000445713	0	0.125477	0.00704888	0.186621	0.142995	0.00572871	0.255501	0.0472204	0.0087612	0.150288	0.0605472	0.00295698	0.146535	No	NA	NA
Megamonas_hypermegale	0.38913	0.000891879	0	-0.124454	0.00753181	0.186621	-0.0254958	0.624013	0.864316	-0.0585145	0.0100657	0.160332	-0.0355424	0.158796	0.601212	Yes	1	decrease
Eubacterium_rectale	0.58913	0.0128598	7.45e-05	-0.122005	0.00880862	0.187379	-0.000888638	0.986371	0.997175	-0.0513188	0.0254347	0.23633	-0.00092238	0.971992	0.994935	Yes	1	decrease
Dorea_formicigenerans	0.695652	0.00141258	0.0006447	-0.120699	0.00956602	0.187379	-0.0791425	0.127584	0.661655	-0.0518368	0.0157484	0.184836	-0.0471513	0.0518824	0.425147	Yes	1	increase
Parvimonas_micra	0.654348	0.00233481	3.33e-05	0.119858	0.0100832	0.187379	0.0794875	0.125927	0.661655	0.0679071	0.00216582	0.0603723	0.0518141	0.0360558	0.380544	Yes	3	increase
Butyricimonas_synergistica	0.473913	0.000388626	0	-0.116035	0.012763	0.209481	-0.152518	0.00318765	0.255149	-0.0612502	0.00851753	0.150288	-0.0848042	0.00107837	0.106865	Yes	1	decrease
Enorma_massiliensis	0.330435	9.95383e-05	0	-0.114274	0.0141956	0.209481	-0.0176234	0.734768	0.920379	-0.0552921	0.0117254	0.163423	-0.0207949	0.384427	0.799914	No	NA	NA
Fusobacterium_sp_oral_taxon_370	0.319565	0.000469695	0	-0.113566	0.0148103	0.209481	-0.0460184	0.376129	0.79351	-0.0533628	0.014163	0.184836	-0.0423316	0.0830173	0.484862	Yes	1	increase
Collinsella_intestinalis	0.519565	0.000227931	1.35e-06	-0.112778	0.0155217	0.209481	-0.111763	0.0311539	0.475304	-0.0498449	0.0326039	0.255033	-0.0530624	0.0434064	0.387185	No	NA	NA
Bifidobacterium_pseudocatenulatum	0.46087	0.00311658	0	-0.112299	0.0159694	0.209481	-0.0454011	0.382572	0.797323	-0.0715675	0.00204521	0.0603723	-0.043519	0.0920537	0.504678	No	NA	NA
Turicibacter_sanguinis	0.23913	3.54952e-05	0	-0.110883	0.0173574	0.215039	-0.0849325	0.101931	0.661655	-0.0469214	0.0184017	0.205179	-0.0517029	0.0170209	0.282806	Yes	1	decrease
Granulicatella_adiacens	0.176087	8.65739e-06	0	0.108027	0.0204816	0.230301	0.100571	0.0526063	0.487966	0.0413422	0.0200227	0.212622	0.046765	0.0171205	0.282806	No	NA	NA
Alistipes_indistinctus	0.606522	0.000789659	7.605e-05	-0.10568	0.0234048	0.230301	-0.137398	0.00796102	0.283002	-0.0665584	0.00344878	0.0762627	-0.0627282	0.014881	0.265392	Yes	3	increase
Haemophilus_sp_HMSC71H05	0.176087	6.03174e-05	0	-0.105644	0.0234523	0.230301	-0.070094	0.177326	0.739237	-0.0390896	0.0279135	0.248988	-0.0269061	0.1666	0.612057	No	NA	NA
Gemella_sanguinis	0.53913	3.61687e-05	5.85e-06	0.10451	0.0249913	0.230301	0.105997	0.0410254	0.487966	0.0472621	0.0423176	0.299513	0.0335668	0.196987	0.665971	No	NA	NA
Megamonas_funiformis	0.371739	0.00220232	0	-0.103761	0.0260558	0.230301	0.0123881	0.811775	0.922346	-0.0447141	0.0475787	0.299513	-0.0115784	0.643094	0.903655	Yes	1	decrease
Ruminococcus_bromii	0.5	0.0116882	5.4e-06	0.103642	0.026229	0.230301	0.0679842	0.19076	0.739237	0.0268639	0.250648	0.617676	0.0208262	0.420408	0.814086	Yes	2	either
Dorea_longicatena	0.671739	0.00202537	0.00095415	-0.103015	0.0271545	0.230301	-0.0669079	0.197895	0.739237	-0.0184898	0.400004	0.698737	-0.0236054	0.34004	0.769838	No	NA	NA
Bacteroides_finegoldii	0.384783	0.00252438	0	-0.102656	0.0276972	0.230301	-0.0998286	0.0543856	0.487966	-0.0515065	0.0233164	0.226068	-0.0497742	0.0494004	0.417284	No	NA	NA
Lactobacillus_rogosae	0.219565	8.47741e-05	0	-0.102534	0.027884	0.230301	-0.0643432	0.215674	0.751488	-0.0440884	0.0224843	0.226068	-0.0196765	0.353739	0.778223	Yes	1	decrease
Tyzzerella_nexilis	0.386957	0.000776557	0	0.100142	0.0317649	0.251645	0.0478048	0.357861	0.79351	0.0456492	0.044756	0.299513	0.0322094	0.210148	0.669472	No	NA	NA
Bifidobacterium_longum	0.606522	0.0032359	9.725e-05	-0.099358	0.0331329	0.251645	-0.0186645	0.719738	0.920379	-0.0668782	0.0032948	0.0762627	-0.0402523	0.121955	0.551642	No	NA	NA
Peptostreptococcus_anaerobius	0.154348	0.000709475	0	-0.0989563	0.0338536	0.251645	-0.0473258	0.362703	0.79351	-0.0333122	0.0483519	0.299513	-0.0344584	0.0651562	0.451	Yes	2	increase
Porphyromonas_asaccharolytica	0.219565	0.00260275	0	0.0979437	0.0357294	0.257021	0.0130233	0.802317	0.922251	0.0342647	0.0764619	0.415878	0.0233904	0.278674	0.721769	No	NA	NA
Faecalibacterium_prausnitzii	0.893478	0.0347194	0.0186465	-0.0968239	0.0379059	0.257082	-0.0768994	0.138771	0.667121	-0.00811687	0.573949	0.797744	0.00745247	0.660066	0.909965	Yes	1	decrease
Agathobaculum_butyriciproducens	0.856522	0.00182372	0.00095845	-0.0961517	0.0392657	0.257082	-0.0813923	0.117078	0.661655	0.00116104	0.943586	0.997249	-0.00365564	0.846334	0.962792	Yes	1	decrease
Enterobacter_cloacae_complex	0.2	0.000113677	0	-0.0959372	0.0397082	0.257082	-0.0762421	0.142188	0.667121	-0.0372577	0.0461033	0.299513	-0.043005	0.0353294	0.380544	No	NA	NA
Collinsella_stercoris	0.619565	6.94189e-05	1.275e-05	-0.0952108	0.0412382	0.257082	-0.0506126	0.330295	0.791307	-0.0378521	0.0952443	0.427871	-0.0315763	0.220732	0.68024	Yes	1	increase
Coprobacillus_cateniformis	0.3	0.000359773	0	0.0950878	0.0415021	0.257082	0.0464928	0.371223	0.79351	0.0455727	0.0331657	0.255033	0.0514655	0.0358149	0.380544	Yes	1	increase
[Collinsella]_massiliensis	0.63913	1.81539e-05	3.8e-06	-0.0942991	0.0432287	0.260541	-0.0565298	0.276813	0.791307	-0.0323702	0.149372	0.482752	-0.0323023	0.203474	0.669396	No	NA	NA
Bacteroides_sp_OM05_12	0.178261	0.00107608	0	-0.0932489	0.0456212	0.267725	-0.177726	0.000573638	0.127921	-0.0276426	0.122308	0.454578	-0.0566932	0.00563418	0.184768	No	NA	NA
Anaerostipes_hadrus	0.763043	0.00214362	0.00044785	-0.091627	0.049534	0.283233	-0.11123	0.0319711	0.475304	-0.00495355	0.803429	0.955441	-0.0153951	0.494895	0.841552	No	NA	NA
Clostridium_symbiosum	0.793478	0.00259672	0.00035155	0.0908153	0.0515953	0.284699	0.040337	0.437933	0.822399	0.0211456	0.264065	0.626453	-0.00219108	0.916969	0.987512	No	NA	NA
Lachnospira_pectinoschiza	0.347826	0.00531114	0	-0.0905272	0.0523438	0.284699	-0.0659125	0.204664	0.739237	-0.0564601	0.0110298	0.163423	-0.0244086	0.319917	0.760687	Yes	1	decrease
Allisonella_histaminiformans	0.219565	3.72367e-05	0	-0.088906	0.0567271	0.298438	-0.0810292	0.118726	0.661655	-0.0412101	0.0329795	0.255033	-0.0468592	0.032131	0.368309	Yes	1	decrease
Ruthenibacterium_lactatiformans	0.906522	0.00543403	0.0013419	0.0886146	0.0575463	0.298438	0.0990387	0.0563325	0.487966	-0.0107518	0.429866	0.726213	-0.0103183	0.499813	0.845081	Yes	2	increase
Lactobacillus_salivarius	0.158696	0.000209671	0	0.0864735	0.0638716	0.316296	0.0774552	0.135931	0.667121	0.0273193	0.109664	0.45287	0.0477019	0.0126736	0.247914	No	NA	NA
Clostridium_innocuum	0.747826	0.0010563	6.34e-05	0.086274	0.0644887	0.316296	0.060699	0.242865	0.786485	0.00206485	0.91908	0.99012	-0.0282987	0.212647	0.674542	No	NA	NA
Eggerthella_lenta	0.836957	0.000949261	0.000291	-0.0860318	0.0652449	0.316296	-0.0646037	0.213818	0.751488	-0.0254282	0.14089	0.469256	-0.0319974	0.101723	0.519089	Yes	2	increase
Fusobacterium_periodonticum	0.4	0.000158658	0	-0.0846914	0.0695627	0.330053	-0.0484605	0.351298	0.791307	-0.0494104	0.0307384	0.255033	-0.0317935	0.217212	0.679358	No	NA	NA
Gemmiger_formicilis	0.554348	0.00087353	5.285e-05	-0.0834687	0.0737025	0.334113	-0.0325917	0.530884	0.827763	-0.0345914	0.136547	0.468462	-0.0336781	0.200841	0.667448	No	NA	NA
Streptococcus_oralis	0.680435	0.000367614	2.94e-05	0.0831543	0.074799	0.334113	0.054352	0.29577	0.791307	0.0245801	0.259731	0.622796	0.0142743	0.55544	0.862906	Yes	1	increase
Clostridium_methylpentosum	0.191304	0.000467539	0	0.0828205	0.0759775	0.334113	0.0459168	0.377184	0.79351	0.032245	0.0793395	0.421255	0.0289093	0.154384	0.596667	No	NA	NA
Clostridium_aldenense	0.647826	0.000256012	2.295e-05	0.0826986	0.0764115	0.334113	0.0445013	0.392083	0.802152	0.0348452	0.11858	0.454578	0.0164457	0.510691	0.84991	No	NA	NA
Eubacterium_siraeum	0.204348	0.0022451	0	0.0790367	0.0904201	0.387763	0.0340152	0.513085	0.827763	0.0283308	0.132827	0.46282	0.0457459	0.0289267	0.347673	Yes	1	decrease
Haemophilus_parainfluenzae	0.652174	0.000962846	4.485e-05	-0.0756985	0.104919	0.438619	-0.0682666	0.18892	0.739237	-0.0364442	0.10157	0.43558	-0.0273123	0.254338	0.69541	No	NA	NA
Eubacterium_eligens	0.569565	0.0106855	0.00030425	-0.0754188	0.106213	0.438619	-0.0293711	0.572275	0.842084	-0.0376122	0.104083	0.437932	-0.0198675	0.445696	0.83381	No	NA	NA
Granulicatella_elegans	0.241304	3.42107e-05	0	0.0744407	0.110837	0.449393	0.0798911	0.12401	0.661655	0.0334443	0.0944057	0.427871	0.0357393	0.107041	0.532959	No	NA	NA
Parasutterella_excrementihominis	0.471739	0.00295163	0	-0.0730441	0.117712	0.468746	-0.0499217	0.336948	0.791307	-0.0426353	0.067528	0.386122	-0.0278013	0.290434	0.732147	Yes	2	increase
Proteobacteria_bacterium_CAG_139	0.417391	0.00166363	0	-0.0721771	0.122145	0.477866	-0.0490242	0.345717	0.791307	-0.0392252	0.0887144	0.427871	-0.0368961	0.153577	0.595276	Yes	1	decrease
Erysipelatoclostridium_ramosum	0.721739	0.00112761	0.00010895	0.0715264	0.125557	0.482746	0.0657872	0.205528	0.739237	0.0308406	0.140987	0.469256	0.026815	0.255399	0.69541	Yes	1	increase
Clostridium_perfringens	0.234783	0.000633562	0	-0.0692544	0.138053	0.502835	0.0111537	0.83023	0.922346	-0.025682	0.195058	0.540647	0.000173744	0.993427	0.999718	No	NA	NA
Ruminococcus_torques	0.582609	0.00584654	0.0007242	-0.0689654	0.139708	0.502835	-0.0317165	0.541981	0.827763	-0.0242568	0.292975	0.648487	-0.0178414	0.49158	0.841552	Yes	1	decrease
Mogibacterium_diversum	0.236957	9.3437e-06	0	0.0682829	0.143679	0.502835	0.1078	0.037687	0.487966	0.0334165	0.092629	0.427871	0.0298507	0.178831	0.63502	No	NA	NA
Clostridium_leptum	0.517391	0.000283428	5.45e-06	-0.0678675	0.146137	0.502835	-0.0409636	0.430844	0.822399	-0.0321894	0.168272	0.507089	-0.0233666	0.370794	0.789354	Yes	1	increase
Fusobacterium_mortiferum	0.341304	0.00770137	0	-0.0674671	0.148537	0.502835	-0.0717787	0.167113	0.716656	-0.0308372	0.16421	0.501626	-0.0230995	0.347694	0.775409	Yes	1	increase
Gemella_morbillorum	0.645652	0.000422431	2.915e-05	0.0668529	0.152277	0.502835	0.0862711	0.0966261	0.661655	0.0432263	0.0530102	0.319494	0.0359963	0.152596	0.593872	Yes	2	increase
Blautia_obeum	0.704348	0.00103356	0.0002078	-0.0666281	0.153663	0.502835	-0.0574376	0.26916	0.791307	-0.0426666	0.0452779	0.299513	-0.0373106	0.128318	0.565625	No	NA	NA
Bacteroides_dorei	0.608696	0.0244778	2.93e-05	-0.0665757	0.153988	0.502835	-0.00446884	0.931544	0.961733	-0.0357629	0.116935	0.454578	0.017384	0.504183	0.849291	No	NA	NA
Gordonibacter_pamelaeae	0.854348	0.00021197	7.29e-05	-0.0664333	0.154872	0.502835	-0.0485003	0.350902	0.791307	-0.0238779	0.147644	0.482752	-0.0313273	0.0999894	0.516149	No	NA	NA
Bacteroides_salyersiae	0.436957	0.00757698	0	-0.0663659	0.155292	0.502835	-0.130667	0.0116508	0.283002	-0.0401394	0.0832964	0.427871	-0.0555538	0.0331317	0.368309	Yes	1	increase
Firmicutes_bacterium_CAG_83	0.667391	0.00365937	0.00033965	-0.0663189	0.155586	0.502835	-0.081185	0.118017	0.661655	-0.0335486	0.127679	0.459458	-0.0521044	0.0378187	0.380544	No	NA	NA
Olsenella_scatoligenes	0.197826	0.000164096	0	-0.0659055	0.158185	0.503931	0.00464999	0.928776	0.961733	-0.0306356	0.0998532	0.43558	-0.005999	0.760331	0.938316	No	NA	NA
Clostridium_sp_CAG_242	0.347826	0.00053955	0	0.0642855	0.168685	0.529812	0.0545351	0.294143	0.791307	0.0220529	0.32226	0.677962	0.0158509	0.526595	0.853421	No	NA	NA
Streptococcus_cristatus	0.217391	2.46146e-05	0	0.0638787	0.171402	0.530869	0.0999843	0.0540086	0.487966	0.0320921	0.0959351	0.427871	0.02948	0.18149	0.64	No	NA	NA
Roseburia_sp_CAG_471	0.293478	8.98957e-05	0	-0.0630774	0.176848	0.536653	-0.0613396	0.237918	0.786485	-0.032902	0.122145	0.454578	-0.0332823	0.161638	0.605801	No	NA	NA
Phascolarctobacterium_faecium	0.75	0.00466047	0.0026797	-0.0626965	0.179482	0.536653	-0.143623	0.0055171	0.255501	-0.0224665	0.267299	0.627449	-0.0396378	0.0832745	0.484862	No	NA	NA
Clostridium_sp_CAG_58	0.380435	0.00158824	0	0.062552	0.180489	0.536653	0.0543735	0.295578	0.791307	0.0308163	0.174605	0.512327	0.0267085	0.292702	0.73588	Yes	1	increase
Bilophila_wadsworthia	0.856522	0.00151313	0.0009279	-0.0617795	0.185941	0.545591	-0.151345	0.0034325	0.255149	-0.0153091	0.350559	0.689231	-0.0229469	0.22323	0.68024	No	NA	NA
Parabacteroides_goldsteinii	0.523913	0.00151345	1.075e-05	-0.0605179	0.195106	0.565048	-0.0950387	0.0670978	0.554178	-0.0563732	0.0155454	0.184836	-0.0603206	0.0188471	0.291427	No	NA	NA
Oscillibacter_sp_57_20	0.578261	0.00363926	0.0006453	-0.0598021	0.200451	0.571813	-0.0425573	0.413116	0.822399	-0.0361175	0.117648	0.454578	-0.0260281	0.320675	0.760687	No	NA	NA
Coprococcus_comes	0.519565	0.00121375	6.785e-05	-0.059522	0.202571	0.571813	-0.0283806	0.585305	0.842084	-0.0133868	0.566926	0.797744	0.00134061	0.959565	0.992945	Yes	1	decrease
Parabacteroides_johnsonii	0.247826	0.000878365	0	0.0589275	0.207124	0.577359	0.0156868	0.762991	0.920379	0.0170958	0.397356	0.698737	0.0101999	0.64983	0.906057	Yes	2	either
Odoribacter_splanchnicus	0.695652	0.00877674	0.0039251	-0.0584849	0.210563	0.577576	-0.0316312	0.543068	0.827763	-0.0288106	0.180532	0.516136	-0.0238233	0.327792	0.766089	Yes	1	increase
Actinomyces_graevenitzii	0.276087	2.12952e-05	0	-0.0582527	0.212382	0.577576	-0.0882651	0.0891336	0.641187	-0.0355717	0.0886157	0.427871	-0.0505005	0.0303107	0.35389	No	NA	NA
Eikenella_corrodens	0.258696	0.000138655	0	0.057875	0.215367	0.578637	0.0720417	0.165559	0.716656	0.019484	0.341558	0.689231	0.0271537	0.241301	0.689872	No	NA	NA
Solobacterium_moorei	0.45	0.000749427	0	0.0565318	0.226225	0.600573	0.0316167	0.543253	0.827763	0.0354188	0.127742	0.459458	0.0374024	0.157697	0.599399	Yes	2	increase
Anaerotruncus_colihominis	0.645652	0.000532089	4.655e-05	0.055465	0.235121	0.616781	0.027129	0.601963	0.845253	-0.00602422	0.787847	0.949675	-0.0107531	0.667484	0.91236	Yes	2	increase
Atopobium_parvulum	0.213043	9.26261e-06	0	0.0551422	0.237862	0.616781	0.0167937	0.746818	0.920379	0.0202314	0.290813	0.648487	0.0255984	0.232414	0.682118	No	NA	NA
Butyricimonas_virosa	0.673913	0.00327336	0.0007568	-0.0543968	0.244275	0.626129	-0.111247	0.0319453	0.475304	-0.0737228	0.000721839	0.032194	-0.0835637	0.000786118	0.0973913	Yes	1	increase
Bacteroides_clarus	0.206522	0.000999131	0	-0.0535157	0.25201	0.63628	-0.128401	0.0131957	0.283002	-0.0185871	0.32632	0.680088	-0.0356851	0.0896114	0.503734	Yes	1	decrease
Streptococcus_mitis	0.758696	0.000242443	4.35e-05	0.0532986	0.253941	0.63628	0.000766787	0.98824	0.997175	-0.0120171	0.548375	0.797535	-0.0254861	0.246918	0.691829	No	NA	NA
Streptococcus_parasanguinis	0.636957	0.000761736	2.92e-05	0.0524013	0.262034	0.643047	0.0754922	0.146164	0.667121	0.0182256	0.417896	0.71929	0.0355185	0.156408	0.597733	No	NA	NA
Akkermansia_muciniphila	0.382609	0.009417	0	0.0522899	0.263052	0.643047	0.103139	0.0468242	0.487966	0.0182777	0.42152	0.71929	0.0360885	0.152189	0.593872	Yes	2	either
Intestinimonas_butyriciproducens	0.519565	0.00049065	8.1e-06	0.0515828	0.26957	0.643047	0.0235293	0.651016	0.874558	0.0166752	0.475654	0.77363	0.0216244	0.406435	0.809055	No	NA	NA
Clostridium_citroniae	0.813043	0.000671946	0.0001943	-0.0515723	0.269668	0.643047	-0.0319844	0.538571	0.827763	-0.0346158	0.0573336	0.336458	-0.0385377	0.0655264	0.451	No	NA	NA
Campylobacter_showae	0.267391	9.09989e-05	0	-0.050705	0.277815	0.643047	-0.0100143	0.847347	0.926267	-0.0234746	0.25679	0.622436	-0.0231402	0.320876	0.760687	No	NA	NA
Veillonella_rogosae	0.173913	1.37743e-05	0	-0.0506998	0.277864	0.643047	-0.0370662	0.476003	0.827763	-0.023353	0.187623	0.529619	-0.0228116	0.243434	0.691451	No	NA	NA
Veillonella_sp_T11011_6	0.280435	4.0543e-05	0	-0.0505345	0.279436	0.643047	-0.0337614	0.516235	0.827763	-0.0296275	0.158329	0.493384	-0.0165453	0.475708	0.839199	No	NA	NA
Eisenbergiella_massiliensis	0.419565	0.000545874	0	0.0502831	0.281838	0.643047	-0.0154879	0.765907	0.920379	0.0163554	0.478749	0.77363	0.0177046	0.494703	0.841552	Yes	2	increase
Clostridium_bolteae_CAG_59	0.471739	0.000587952	0	0.0502042	0.282595	0.643047	0.0690323	0.183996	0.739237	0.00981325	0.674448	0.88072	0.032527	0.21579	0.677762	No	NA	NA
Fusobacterium_nucleatum	0.567391	0.000690806	1.3e-05	0.0489895	0.294418	0.663184	0.0843133	0.104462	0.661655	0.0286541	0.216177	0.569555	0.0364863	0.16064	0.604094	Yes	3	increase
Turicimonas_muris	0.417391	0.000297724	0	-0.0485188	0.299087	0.665096	-0.0130472	0.801962	0.922251	-0.0297908	0.196379	0.540647	-0.0252498	0.328632	0.766089	Yes	1	decrease
Holdemanella_biformis	0.173913	0.000430978	0	0.0483043	0.301232	0.665096	0.000911376	0.986023	0.997175	0.0190216	0.283309	0.648487	0.0236667	0.225039	0.68024	No	NA	NA
Eubacterium_ramulus	0.573913	0.000798322	0.0001595	-0.0472269	0.312155	0.676656	-0.0543821	0.295502	0.791307	-0.0185558	0.422543	0.71929	-0.0183757	0.481237	0.839199	No	NA	NA
Bulleidia_extructa	0.226087	2.41415e-05	0	-0.0470666	0.313802	0.676656	-0.05074	0.329078	0.791307	-0.0174226	0.3733	0.698737	-0.00545514	0.803651	0.955033	No	NA	NA
Blautia_producta	0.158696	5.59602e-05	0	0.046895	0.315571	0.676656	0.015066	0.772106	0.920379	0.0178849	0.295361	0.648487	0.00821067	0.678196	0.914641	No	NA	NA
Prevotella_disiens	0.208696	0.000513645	0	-0.0460605	0.324269	0.688685	-0.0394431	0.448161	0.825749	-0.0178536	0.347658	0.689231	-0.0445586	0.0388084	0.380544	No	NA	NA
Eubacterium_hallii	0.697826	0.000867745	0.00024415	-0.0457541	0.327502	0.68899	-0.0388123	0.455458	0.825749	0.0136579	0.525021	0.797535	0.0160818	0.507707	0.84991	No	NA	NA
Alistipes_putredinis	0.71087	0.0366088	0.00890635	-0.0450779	0.334709	0.689312	-0.0314287	0.545655	0.827763	-0.0332705	0.116393	0.454578	-0.00988576	0.679839	0.914641	No	NA	NA
Anaerotignum_lactatifermentans	0.180435	0.000492504	0	0.0449046	0.336572	0.689312	-0.0988155	0.0568929	0.487966	0.0154655	0.389994	0.698737	-0.00325671	0.87343	0.971177	No	NA	NA
Clostridium_sp_CAG_299	0.206522	0.000534542	0	-0.0448715	0.336928	0.689312	-0.109347	0.0350102	0.487955	-0.017148	0.365209	0.696083	-0.0548408	0.010339	0.23056	No	NA	NA
Actinomyces_sp_ICM47	0.46087	3.8367e-05	0	-0.0444616	0.341366	0.692041	0.0116413	0.822928	0.922346	-0.0199185	0.393041	0.698737	0.00482456	0.851975	0.963668	No	NA	NA
Collinsella_aerofaciens	0.673913	0.00445137	0.0010012	-0.0439834	0.346588	0.696298	0.00530466	0.918781	0.961733	-0.0251119	0.252056	0.617676	-0.0184501	0.464712	0.839199	Yes	3	either
Rothia_mucilaginosa	0.391304	3.75789e-05	0	-0.0431012	0.356355	0.709529	-0.0666931	0.199341	0.739237	-0.0270794	0.235456	0.603525	-0.0226467	0.364623	0.787896	No	NA	NA
Ruminococcaceae_bacterium_D5	0.178261	0.000171272	0	0.0427112	0.360729	0.711881	-0.0284016	0.585027	0.842084	0.0107344	0.548928	0.797535	0.0245721	0.206458	0.669396	No	NA	NA
Parabacteroides_merdae	0.665217	0.00685144	0.00214215	-0.0402165	0.389486	0.753304	-0.0530469	0.307535	0.791307	-0.0331627	0.132761	0.46282	-0.0199862	0.424436	0.815233	Yes	1	decrease
Enterorhabdus_caecimuris	0.376087	4.55674e-06	0	-0.0401513	0.390256	0.753304	-0.000184176	0.997175	0.997175	-0.0323736	0.152852	0.486942	-0.0169891	0.497026	0.843507	No	NA	NA
Atopobium_rimae	0.184783	1.15507e-05	0	0.0400163	0.391853	0.753304	0.0200423	0.700016	0.920379	0.0153334	0.398429	0.698737	0.0210666	0.301582	0.743018	No	NA	NA
Romboutsia_ilealis	0.165217	4.59935e-06	0	0.0388989	0.405221	0.756081	0.0496797	0.339298	0.791307	0.0154481	0.373926	0.698737	0.0136363	0.475102	0.839199	No	NA	NA
Bacteroides_massiliensis	0.452174	0.00723348	0	-0.0385522	0.409422	0.756081	-0.0525298	0.312282	0.791307	-0.0130982	0.573851	0.797744	-0.0188858	0.461093	0.839199	No	NA	NA
Bacteroides_cellulosilyticus	0.567391	0.00340837	3.52e-05	-0.0382956	0.412549	0.756081	-0.103708	0.0456182	0.487966	-0.0485796	0.0357226	0.265538	-0.0721036	0.00474669	0.182805	Yes	1	decrease
Aggregatibacter_segnis	0.256522	0.000247842	0	0.0379961	0.416218	0.756081	-0.0167907	0.746861	0.920379	0.0134737	0.509671	0.797535	0.0065784	0.775764	0.943122	No	NA	NA
Blautia_sp_CAG_257	0.226087	0.000252275	0	0.0379901	0.41629	0.756081	-0.0398895	0.443036	0.823308	0.00816206	0.676717	0.88072	-0.0139692	0.527872	0.854172	No	NA	NA
Bacteroides_stercoris	0.763043	0.0406512	0.0048578	-0.0375279	0.421988	0.756081	-0.00962967	0.853143	0.928053	-0.0279798	0.159299	0.493384	0.00857848	0.707186	0.923289	No	NA	NA
Lactonifactor_longoviformis	0.167391	7.08217e-06	0	0.0374663	0.422752	0.756081	0.0523778	0.313686	0.791307	0.0161816	0.354168	0.689231	0.0162426	0.395715	0.804302	No	NA	NA
Roseburia_intestinalis	0.452174	0.00311495	0	-0.0374474	0.422986	0.756081	-0.0148747	0.774921	0.920379	-0.0278094	0.232182	0.602053	-0.0178601	0.492376	0.841552	Yes	1	decrease
Eubacterium_sp_CAG_180	0.33913	0.00672147	0	0.0370696	0.427683	0.756081	0.024543	0.637037	0.866215	0.0186393	0.400041	0.698737	0.0281131	0.248854	0.691829	No	NA	NA
Eubacterium_sp_CAG_274	0.217391	0.00079836	0	-0.0369727	0.428892	0.756081	-0.0335147	0.519307	0.827763	-0.0149198	0.439466	0.73135	-0.00117256	0.954762	0.992945	No	NA	NA
Clostridium_clostridioforme	0.317391	0.00152516	0	-0.0361324	0.439465	0.756081	-0.0368411	0.478688	0.827763	-0.0222753	0.306267	0.656707	-0.0324159	0.182229	0.64048	No	NA	NA
Veillonella_infantium	0.35	6.47091e-05	0	-0.0359716	0.441505	0.756081	-0.0249002	0.632141	0.866215	-0.0263042	0.238318	0.603919	-0.0133988	0.580099	0.874907	No	NA	NA
Parabacteroides_gordonii	0.3	0.000213236	0	0.0355956	0.446296	0.756081	0.0181679	0.726894	0.920379	0.0139117	0.516485	0.797535	0.0228727	0.341892	0.770898	Yes	1	increase
Alloprevotella_tannerae	0.156522	0.00306478	0	-0.0354833	0.447733	0.756081	0.0382642	0.461853	0.827763	-0.0132303	0.436428	0.73135	-0.00529824	0.78183	0.945222	No	NA	NA
Megasphaera_micronuciformis	0.221739	0.00016007	0	-0.0354732	0.447862	0.756081	-0.0520765	0.316481	0.791307	-0.0163311	0.400754	0.698737	-0.0156403	0.472881	0.839199	No	NA	NA
Catabacter_hongkongensis	0.436957	8.45148e-05	0	0.0352288	0.450998	0.756081	-0.000641496	0.990161	0.997175	-0.00112281	0.961425	0.998593	-0.010692	0.671399	0.912475	No	NA	NA
Cloacibacillus_evryensis	0.215217	0.000224959	0	0.0344511	0.46106	0.756081	-0.0319339	0.539214	0.827763	0.0177667	0.355433	0.689231	0.0198199	0.349189	0.776988	Yes	2	increase
Veillonella_parvula	0.684783	0.00463595	5.585e-05	-0.0344391	0.461217	0.756081	-0.00795507	0.878463	0.944548	-0.0391939	0.070973	0.395675	-0.0317537	0.179188	0.635278	No	NA	NA
Bacteroides_intestinalis	0.558696	0.00315557	3.15e-05	-0.034161	0.464845	0.756081	-0.0676204	0.19315	0.739237	-0.0292868	0.207204	0.563493	-0.0331087	0.205791	0.669396	Yes	1	decrease
Gemella_haemolysans	0.404348	2.485e-05	0	0.033685	0.471093	0.756081	0.0792884	0.126881	0.661655	0.0238535	0.298757	0.648487	0.0281788	0.271105	0.711685	No	NA	NA
Streptococcus_australis	0.297826	3.21417e-05	0	0.0335041	0.47348	0.756081	0.0246649	0.635365	0.866215	0.0141376	0.50881	0.797535	0.0114024	0.630881	0.894952	No	NA	NA
Flavonifractor_plautii	0.941304	0.00668265	0.0031223	-0.0334889	0.47368	0.756081	-0.0627758	0.227089	0.779089	-0.0135675	0.217095	0.569555	-0.0134867	0.291946	0.734807	Yes	1	increase
Dielma_fastidiosa	0.413043	0.000153293	0	-0.0334048	0.474792	0.756081	-0.0446767	0.390218	0.802152	-0.0202244	0.379959	0.698737	-0.0136262	0.593733	0.884516	No	NA	NA
Eubacterium_ventriosum	0.502174	0.000532817	6e-07	-0.0331028	0.478798	0.756081	-0.0304535	0.558194	0.841063	-0.0147772	0.527646	0.797535	-0.00883439	0.73892	0.932933	Yes	1	decrease
Bacteroides_uniformis	0.969565	0.0590936	0.0387583	0.0329349	0.481032	0.756081	0.0108569	0.834682	0.922346	-0.00195361	0.808007	0.955441	0.00487827	0.613289	0.890377	No	NA	NA
Ruminococcus_bicirculans	0.295652	0.00280364	0	-0.0329035	0.48145	0.756081	0.0107076	0.836923	0.922346	-0.0227342	0.286833	0.648487	-0.00371259	0.875919	0.972175	Yes	1	decrease
Roseburia_inulinivorans	0.756522	0.0137268	0.00223475	-0.0324021	0.488159	0.760439	-0.0141879	0.785054	0.922251	0.000521427	0.979291	0.998593	0.0315552	0.176059	0.631209	No	NA	NA
Anaeromassilibacillus_sp_An250	0.245652	6.99776e-05	0	-0.0321876	0.491046	0.760439	-0.1334	0.0100014	0.283002	-0.014659	0.46674	0.769415	-0.0375393	0.0909749	0.503734	No	NA	NA
Dialister_pneumosintes	0.48913	0.00122845	0	-0.0319254	0.494584	0.760637	-0.029549	0.569949	0.842084	-0.0220563	0.345582	0.689231	-0.0311891	0.233052	0.682924	Yes	2	increase
Clostridium_bolteae	0.904348	0.00296004	0.00045795	0.0308817	0.508809	0.777154	-0.0116993	0.82206	0.922346	0.000187714	0.98912	0.998593	-0.0101488	0.5166	0.850269	No	NA	NA
Neisseria_flavescens	0.230435	0.00110121	0	-0.029922	0.522073	0.791988	-0.000259735	0.996016	0.997175	-0.00828026	0.67437	0.88072	0.00520483	0.81408	0.957679	No	NA	NA
Alistipes_finegoldii	0.673913	0.00939404	0.0005068	0.0295289	0.527557	0.794901	-0.0339239	0.514216	0.827763	-0.019995	0.361904	0.695729	-0.0411227	0.0974224	0.512386	No	NA	NA
Porphyromonas_uenonis	0.18913	0.00059018	0	0.0290395	0.534426	0.79524	-0.00584285	0.910574	0.957821	0.00704621	0.700633	0.891513	-0.00289214	0.889332	0.977432	Yes	1	increase
Dialister_invisus	0.197826	0.000157554	0	0.0287631	0.538325	0.79524	0.105548	0.0418944	0.487966	0.00694193	0.709627	0.89405	0.0241128	0.242711	0.691451	No	NA	NA
Clostridium_asparagiforme	0.526087	0.000212113	5.8e-06	-0.028752	0.538481	0.79524	-0.0506966	0.329492	0.791307	-0.00383075	0.869793	0.96887	-0.00492826	0.85126	0.963668	No	NA	NA
Ruminococcaceae_bacterium_D16	0.18913	0.000138562	0	0.0283671	0.543935	0.798009	-0.0359904	0.488908	0.827763	0.0110438	0.546735	0.797535	0.00466026	0.818656	0.959618	No	NA	NA
Clostridium_saccharolyticum	0.154348	0.000167689	0	0.0278404	0.551442	0.803736	-0.0138475	0.79009	0.922251	0.0111411	0.509872	0.797535	0.00921342	0.624156	0.893942	No	NA	NA
Cloacibacillus_porcorum	0.226087	0.000248678	0	-0.0275555	0.555524	0.804427	-0.0432489	0.405558	0.822176	-0.011826	0.545728	0.797535	-0.00426492	0.843156	0.961267	Yes	1	decrease
Oscillibacter_sp_CAG_241	0.458696	0.00115558	0	0.0272864	0.559392	0.804803	0.0366051	0.481512	0.827763	-0.000344142	0.988227	0.998593	0.0192966	0.459022	0.839199	No	NA	NA
Streptococcus_vestibularis	0.258696	9.29682e-05	0	0.0269272	0.564577	0.806817	0.0551758	0.288499	0.791307	0.012768	0.533231	0.797535	0.0111673	0.630701	0.894952	No	NA	NA
Clostridium_scindens	0.228261	1.22089e-05	0	0.0266889	0.568028	0.806817	0.0293199	0.572945	0.842084	0.0196091	0.317905	0.675169	0.00798342	0.718798	0.926497	No	NA	NA
Adlercreutzia_equolifaciens	0.426087	0.00014591	0	0.0262827	0.573936	0.810049	0.0532491	0.305693	0.791307	-0.00255151	0.912216	0.987496	0.016841	0.514207	0.850269	No	NA	NA
Veillonella_dispar	0.328261	0.000100634	0	-0.0255883	0.584101	0.81921	-0.0164276	0.752155	0.920379	-0.0184481	0.401069	0.698737	0.000715961	0.976249	0.996355	No	NA	NA
Desulfovibrio_piger	0.252174	0.00138211	0	0.0251332	0.590808	0.823439	0.0822539	0.113239	0.661655	0.00337189	0.868234	0.96887	0.0278809	0.215308	0.677762	Yes	1	decrease
Paraprevotella_xylaniphila	0.243478	0.000877195	0	-0.0241843	0.604906	0.834452	-0.00774343	0.881672	0.944548	-0.0118746	0.55434	0.797535	-0.00193563	0.932107	0.988117	Yes	1	decrease
Bacteroides_nordii	0.584783	0.000721253	1.445e-05	0.024098	0.606194	0.834452	-0.0414022	0.425921	0.822399	-0.0315185	0.171301	0.509334	-0.0476489	0.0672139	0.454203	Yes	2	either
Escherichia_coli	0.984783	0.0319367	0.0051406	0.0234444	0.616	0.837881	0.0351663	0.49892	0.827763	0.00350051	0.541142	0.797535	0.00883227	0.21852	0.68024	No	NA	NA
Streptococcus_sanguinis	0.386957	5.7393e-05	0	0.0232097	0.619539	0.837881	0.0148066	0.775925	0.920379	0.00391418	0.863666	0.96887	-0.0053671	0.835025	0.960201	No	NA	NA
Roseburia_faecis	0.586957	0.0084805	0.00033235	-0.0229666	0.623212	0.837881	-0.00626081	0.904207	0.955631	0.00455379	0.843352	0.96887	0.0257657	0.321561	0.760687	Yes	1	decrease
Roseburia_hominis	0.580435	0.00192292	0.00010145	0.0228592	0.624838	0.837881	0.0162727	0.754417	0.920379	0.00459203	0.842403	0.96887	0.0107177	0.682495	0.914641	Yes	1	decrease
Klebsiella_quasipneumoniae	0.51087	0.00121276	7.9e-06	0.0226855	0.627472	0.837881	-0.0151924	0.770248	0.920379	-0.00144957	0.950597	0.998593	-0.00101759	0.969335	0.994935	No	NA	NA
Streptococcus_infantis	0.434783	9.61217e-05	0	-0.0223978	0.631844	0.838698	-0.0509756	0.326834	0.791307	-0.0287202	0.215388	0.569555	-0.0491977	0.0558623	0.426344	No	NA	NA
Klebsiella_pneumoniae	0.658696	0.00585282	0.00014785	0.0212143	0.649967	0.857648	0.00477056	0.926935	0.961733	-0.00498136	0.822387	0.961925	8.6349e-05	0.997269	0.999718	Yes	1	increase
Actinomyces_sp_oral_taxon_181	0.252174	1.64726e-05	0	-0.0209006	0.654805	0.85895	0.0405526	0.435486	0.822399	-0.0111794	0.582233	0.801468	0.00158771	0.944098	0.991716	No	NA	NA
Firmicutes_bacterium_CAG_145	0.169565	0.000622147	0	0.0206345	0.65892	0.859294	-0.0153866	0.767394	0.920379	0.00556188	0.751471	0.930039	-0.00623374	0.754956	0.936513	Yes	1	increase
Campylobacter_concisus	0.169565	4.38283e-05	0	0.0196716	0.6739	0.873719	0.0285372	0.583235	0.842084	0.00668121	0.703615	0.891513	0.0272334	0.163777	0.608705	No	NA	NA
Actinomyces_odontolyticus	0.395652	2.29109e-05	0	0.0193294	0.679255	0.875572	0.0829347	0.110276	0.661655	0.00364999	0.873287	0.96887	0.0224887	0.371906	0.789354	No	NA	NA
Ruminococcus_gnavus	0.78913	0.007803	0.00126485	0.0186014	0.6907	0.885208	-0.0518582	0.318517	0.791307	-0.00542631	0.776236	0.940765	-0.023841	0.272812	0.713214	No	NA	NA
Porphyromonas_endodontalis	0.171739	0.00222704	0	-0.0182334	0.696513	0.887557	0.0367958	0.479229	0.827763	-0.00777621	0.659521	0.880678	0.000491783	0.980437	0.996726	Yes	1	increase
Blautia_hansenii	0.154348	0.000341814	0	-0.0177967	0.703434	0.891283	-0.0754133	0.146587	0.667121	-0.00788745	0.640847	0.860897	-0.0244949	0.209892	0.669472	No	NA	NA
Streptococcus_anginosus_group	0.53913	0.000314277	5.5e-06	0.0171543	0.71366	0.89202	0.0619979	0.23291	0.786485	-0.00326761	0.888611	0.974838	0.0128081	0.622054	0.893227	Yes	1	increase
Fretibacterium_fastidiosum	0.269565	2.3857e-05	0	0.0170986	0.714549	0.89202	0.0160184	0.758134	0.920379	0.0125977	0.544046	0.797535	0.0172327	0.452332	0.837791	No	NA	NA
Asaccharobacter_celatus	0.413043	4.56391e-05	0	0.0170068	0.716016	0.89202	0.0462594	0.373631	0.79351	-0.00759197	0.741808	0.924152	0.0115071	0.654599	0.908374	No	NA	NA
Eubacterium_sp_CAG_38	0.432609	0.00347102	0	-0.0166142	0.722298	0.894847	0.0273305	0.599266	0.845253	-0.0129835	0.575468	0.797744	0.00830912	0.749362	0.935239	No	NA	NA
Oxalobacter_formigenes	0.25	0.000103631	0	-0.0158744	0.734186	0.900357	-0.0389175	0.454236	0.825749	-0.00391765	0.846715	0.96887	-0.0010681	0.962046	0.992945	Yes	1	decrease
Klebsiella_variicola	0.573913	0.00162905	3.28e-05	0.015835	0.734821	0.900357	-0.00344255	0.947239	0.97343	-0.0123196	0.59447	0.813293	-0.00503259	0.84838	0.962792	No	NA	NA
Clostridium_disporicum	0.163043	7.22515e-05	0	0.0143614	0.758694	0.913656	-0.0072288	0.889484	0.944548	-0.000796045	0.963276	0.998593	0.00414661	0.828724	0.959618	Yes	1	decrease
Bacteroides_caccae	0.776087	0.0187289	0.00794845	-0.0140886	0.763141	0.913656	-0.025637	0.622094	0.864316	-0.0261374	0.179932	0.516136	-0.00155583	0.944576	0.991716	Yes	2	increase
Paraprevotella_clara	0.167391	0.000190574	0	-0.0140439	0.763869	0.913656	0.0291844	0.57472	0.842084	-0.0103625	0.553063	0.797535	0.009971	0.610045	0.890377	No	NA	NA
Lawsonibacter_asaccharolyticus	0.578261	0.000170724	2.185e-05	-0.013936	0.765631	0.913656	-0.0582704	0.262267	0.791307	-0.0239648	0.299525	0.648487	-0.042795	0.102165	0.520157	Yes	1	increase
Eisenbergiella_tayi	0.45	0.000739958	0	0.0139036	0.76616	0.913656	-0.0196801	0.705182	0.920379	-0.00679593	0.770378	0.940765	-0.023301	0.370858	0.789354	Yes	1	increase
Intestinibacter_bartlettii	0.456522	0.000145063	0	0.0133628	0.775006	0.919289	0.0226019	0.663912	0.885046	-0.0162685	0.485168	0.778363	0.00163028	0.950208	0.992553	No	NA	NA
Peptostreptococcus_stomatis	0.71087	0.00262747	9.05e-05	0.0125922	0.787662	0.923654	0.0235621	0.650561	0.874558	0.00350746	0.868705	0.96887	0.005285	0.82599	0.959618	Yes	2	increase
Fusicatenibacter_saccharivorans	0.704348	0.00393462	0.00105305	-0.012548	0.78839	0.923654	-0.0195076	0.707647	0.920379	0.00818292	0.7016	0.891513	0.00736557	0.761808	0.938653	Yes	1	decrease
Sellimonas_intestinalis	0.265217	0.000227851	0	0.0119231	0.798695	0.923654	-0.0321142	0.536925	0.827763	-6.25712e-05	0.997584	0.998593	-0.0232631	0.308887	0.75127	Yes	1	decrease
Bacteroides_thetaiotaomicron	0.941304	0.0244031	0.0106326	-0.0118719	0.799542	0.923654	-0.0718821	0.166501	0.716656	-0.00317375	0.772963	0.940765	-0.0097116	0.425767	0.815688	No	NA	NA
Veillonella_atypica	0.428261	0.000216759	0	0.0117496	0.801563	0.923654	0.0320264	0.538038	0.827763	-0.0038968	0.866378	0.96887	0.00846991	0.741429	0.932933	No	NA	NA
Barnesiella_intestinihominis	0.332609	0.00398682	0	0.0116303	0.803537	0.923654	-0.0598837	0.249262	0.791307	-0.00530812	0.809768	0.955441	-0.00937713	0.705681	0.923289	Yes	1	decrease
Clostridiales_bacterium_1_7_47FAA	0.236957	3.52274e-05	0	0.0109298	0.81515	0.9271	-0.0887343	0.0874401	0.641187	-0.00304166	0.878526	0.969858	-0.00100979	0.963239	0.992945	No	NA	NA
Ruminococcus_lactaris	0.267391	0.00129767	0	0.010884	0.815911	0.9271	-0.0115849	0.823772	0.922346	0.0123439	0.551171	0.797535	0.00423032	0.857972	0.966063	No	NA	NA
Bacteroides_plebeius	0.595652	0.0334891	1.405e-05	-0.0106976	0.819008	0.9271	0.0273715	0.598719	0.845253	-0.0267318	0.244156	0.611763	0.025132	0.335764	0.76725	No	NA	NA
Eubacterium_sp_CAG_251	0.182609	0.000998979	0	0.00987198	0.832763	0.93791	0.0402556	0.438859	0.822399	0.00564531	0.754875	0.930039	0.0132491	0.511103	0.84991	No	NA	NA
Holdemania_filiformis	0.558696	0.00031979	3.355e-05	-0.00951212	0.838774	0.938283	0.0135669	0.794247	0.922251	-0.0168143	0.46924	0.769415	-0.00966037	0.712039	0.925318	Yes	1	increase
Bacteroides_ovatus	0.932609	0.018036	0.0051346	-0.0092629	0.842943	0.938283	-0.0171751	0.741272	0.920379	-0.0045086	0.700771	0.891513	0.00582426	0.675208	0.914394	No	NA	NA
Bacteroides_coprocola	0.28913	0.00837676	0	-0.00909718	0.845717	0.938283	0.0606363	0.243352	0.786485	-0.00990363	0.640646	0.860897	0.022529	0.33559	0.76725	No	NA	NA
Clostridium_lavalense	0.467391	0.000138757	0	0.00866897	0.852895	0.941562	-0.058913	0.257032	0.791307	-0.0135606	0.561366	0.797744	-0.0279001	0.281851	0.725406	No	NA	NA
Firmicutes_bacterium_CAG_110	0.230435	0.000698411	0	0.00799844	0.864158	0.949297	-0.00724769	0.889197	0.944548	3.47618e-05	0.998593	0.998593	0.0142967	0.511193	0.84991	Yes	1	decrease
Blautia_wexlerae	0.895652	0.00324633	0.0007913	-0.00749819	0.872579	0.949394	0.0270762	0.60267	0.845253	-0.00194666	0.89178	0.974838	0.0197387	0.221772	0.68024	Yes	1	decrease
Bacteroides_fragilis	0.854348	0.0371023	0.00382885	0.00748741	0.872761	0.949394	0.0135715	0.794178	0.922251	-0.00868697	0.598724	0.814118	0.00193481	0.918309	0.987512	Yes	2	increase
Eubacterium_limosum	0.230435	3.3603e-05	0	-0.00679452	0.884449	0.956033	-0.0370918	0.475699	0.827763	-0.000125142	0.994934	0.998593	0.00800166	0.714946	0.926497	No	NA	NA
Bacteroides_eggerthii	0.271739	0.00533573	0	-0.00661753	0.887439	0.956033	-0.017145	0.741708	0.920379	0.00725478	0.727492	0.911409	0.0224799	0.331729	0.76725	Yes	1	decrease
Alistipes_shahii	0.706522	0.00236708	0.00069775	-0.00577048	0.901769	0.962543	-0.0572603	0.270643	0.791307	-0.0356969	0.093439	0.427871	-0.0358093	0.138387	0.577909	Yes	2	either
Gemella_bergeri	0.158696	2.43787e-05	0	-0.00550603	0.906249	0.962543	-0.032983	0.525961	0.827763	0.000135571	0.993675	0.998593	-0.0142901	0.45762	0.839199	No	NA	NA
Fusobacterium_varium	0.354348	0.00277704	0	0.00534809	0.908927	0.962543	-0.0324121	0.533152	0.827763	-0.00181109	0.935521	0.996282	-0.000872613	0.97249	0.994935	Yes	1	increase
Parabacteroides_distasonis	0.930435	0.0234937	0.0151526	-0.00524073	0.910747	0.962543	-0.0670759	0.196768	0.739237	-0.00492227	0.6793	0.88072	-0.00190468	0.882694	0.975554	No	NA	NA
Streptococcus_salivarius	0.708696	0.000795644	6.125e-05	0.00473888	0.919263	0.966961	0.0105352	0.839512	0.922346	-0.0228107	0.283125	0.648487	-0.0188004	0.438028	0.82715	No	NA	NA
Christensenella_minuta	0.234783	7.72541e-05	0	0.00403116	0.931288	0.969877	-0.0548266	0.291566	0.791307	-0.00441475	0.823891	0.961925	-0.0157035	0.482669	0.839199	No	NA	NA
Enterococcus_faecalis	0.173913	0.000163475	0	0.00391163	0.933321	0.969877	0.022398	0.666761	0.885046	-0.00432436	0.807409	0.955441	-0.0172033	0.407359	0.809055	No	NA	NA
Streptococcus_sp_A12	0.156522	4.69978e-06	0	0.00374478	0.936159	0.969877	0.0490891	0.345078	0.791307	0.00132095	0.938086	0.996282	0.00594343	0.755993	0.936513	No	NA	NA
Coprococcus_catus	0.53913	0.00108327	0.00012505	-0.00355242	0.939432	0.969877	-0.0403241	0.438079	0.822399	-0.022616	0.332097	0.685719	-0.0491282	0.0601419	0.441151	No	NA	NA
Actinomyces_sp_HMSC035G02	0.21087	9.90891e-06	0	-0.0023868	0.959284	0.985808	0.0105278	0.839624	0.922346	-0.000490141	0.979519	0.998593	-0.00706609	0.738176	0.932933	No	NA	NA
Sutterella_parvirubra	0.371739	0.000949655	0	0.00167585	0.971406	0.993686	0.0427058	0.411486	0.822399	-0.00377861	0.867323	0.96887	0.00844101	0.740075	0.932933	No	NA	NA
Prevotella_intermedia	0.26087	0.0131976	0	0.0010068	0.982819	0.999316	-0.0461627	0.374632	0.79351	-0.000410189	0.984076	0.998593	-0.0128667	0.581479	0.876147	Yes	1	increase
Firmicutes_bacterium_CAG_95	0.243478	0.000292935	0	0.000590339	0.989925	0.999316	-0.04207	0.418489	0.822399	0.00155733	0.938203	0.996282	-0.00700222	0.753778	0.936513	Yes	1	decrease
Bacteroides_xylanisolvens	0.873913	0.00969634	0.0019315	0.000389394	0.993355	0.999316	-0.0339014	0.514496	0.827763	-0.00656302	0.672679	0.88072	-0.0122459	0.477895	0.839199	Yes	1	increase
Bacteroides_vulgatus	0.978261	0.127453	0.0833573	0.000128692	0.997804	0.999316	-0.00870378	0.867126	0.938685	-0.00381684	0.57595	0.797744	0.00115466	0.885128	0.976663	No	NA	NA
Eubacterium_sulci	0.163043	6.30435e-06	0	-4.00731e-05	0.999316	0.999316	0.0550602	0.289512	0.791307	0.00224213	0.896817	0.975562	-0.00275004	0.89011	0.977806	No	NA	NA
