# Supplementary material for: Consistent signatures in the human gut microbiome of old- and young-onset colorectal cancer
Source: Nat Commun. 2024 Apr 22;15:3396. doi: 10.1038/s41467-024-47523-x (PMC11035630; doi:10.1038/s41467-024-47523-x)
Supplement: Supplementary file 6 — Dataset 3 [file 41467_2024_47523_MOESM6_ESM.xlsx]

## Sheet: Supplementary Data 3
Taxon	oCRC vs yCRC in Guangzhou cohort			oCRC vs yCRC in Fudan cohort			oControl vs yControl in Fudan cohort
	P value	FDR adjusted P value	Enrichment	P value	FDR adjusted P value	Enrichment	P value	FDR adjusted P value	Enrichment
Prevotella_stercorea	4.35798e-09	2.48405e-06	young_enriched	0.00893146	0.194497	young_enriched	0.183593	0.568149	young_enriched
Prevotella_sp_CAG_520	7.47805e-06	0.00213124	young_enriched	0.237956	0.501017	young_enriched	0.285909	0.568149	old_enriched
Prevotella_copri	3.31962e-05	0.00630727	young_enriched	0.00489762	0.138766	young_enriched	0.51696	0.804829	old_enriched
Eubacterium_rectale	0.000921563	0.131323	young_enriched	0.00435762	0.137994	young_enriched	0.351905	0.622707	young_enriched
Hungatella_hathewayi	0.0012782	0.14225	old_enriched	0.0562595	0.441421	old_enriched	0.0899973	0.568149	old_enriched
Actinomyces_sp_S6_Spd3	0.00149737	0.14225	young_enriched	0.0894723	0.501017	old_enriched	0.653961	0.859877	old_enriched
Clostridium_symbiosum	0.00209398	0.164534	old_enriched	0.122967	0.501017	old_enriched	0.216237	0.568149	young_enriched
Bacteroides_faecis_CAG_32	0.00230925	0.164534	young_enriched	0.628994	0.790116	old_enriched	0.317311	0.568149	young_enriched
Dorea_longicatena	0.00560597	0.355045	young_enriched	0.66561	0.806911	young_enriched	0.545199	0.804829	old_enriched
Dorea_formicigenerans	0.00919483	0.423208	young_enriched	0.385479	0.574837	old_enriched	0.677034	0.870061	old_enriched
Lactobacillus_iners	0.00929743	0.423208	young_enriched	0.317311	0.501017	young_enriched	0.317311	0.568149	old_enriched
Streptococcus_thermophilus	0.0102969	0.423208	old_enriched	0.429314	0.616762	old_enriched	0.115547	0.568149	young_enriched
Cardiobacterium_valvarum	0.0109354	0.423208	old_enriched	0.317311	0.501017	old_enriched	0.317311	0.568149	old_enriched
Prevotella_sp_CAG_5226	0.0116228	0.423208	young_enriched	0.00338183	0.122007	young_enriched	0.98866	1	young_enriched
Prevotella_sp_CAG_279	0.0119917	0.423208	young_enriched	0.525019	0.715935	young_enriched	0.693997	0.87328	old_enriched
Desulfovibrio_fairfieldensis	0.012622	0.423208	old_enriched	0.317311	0.501017	young_enriched	0.317311	0.568149	young_enriched
Megamonas_hypermegale	0.0160908	0.484427	young_enriched	0.17385	0.501017	young_enriched	0.11533	0.568149	young_enriched
Bacteroides_faecis	0.0188756	0.484427	young_enriched	0.298014	0.501017	old_enriched	0.232434	0.568149	old_enriched
Lachnospira_pectinoschiza	0.0206874	0.484427	young_enriched	0.821602	0.929084	young_enriched	0.0660073	0.568149	young_enriched
Lactobacillus_mucosae	0.0220517	0.484427	old_enriched	0.278735	0.501017	old_enriched	0.236223	0.568149	old_enriched
Fusobacterium_naviforme	0.0223284	0.484427	old_enriched	0.155218	0.501017	old_enriched	0.317311	0.568149	old_enriched
Bifidobacterium_dentium	0.0255188	0.484427	old_enriched	0.00113452	0.0642893	old_enriched	0.545436	0.804829	old_enriched
Prevotella_oralis	0.0257144	0.484427	young_enriched	0.0801916	0.498753	young_enriched	0.317311	0.568149	old_enriched
Bacteroides_finegoldii	0.0268974	0.484427	young_enriched	0.00655351	0.159157	young_enriched	0.46843	0.768837	old_enriched
Gemella_sanguinis	0.0281281	0.484427	old_enriched	0.375473	0.564871	old_enriched	0.591043	0.816288	old_enriched
Granulicatella_adiacens	0.0289476	0.484427	old_enriched	0.155218	0.501017	old_enriched	0.98866	1	old_enriched
Citrobacter_koseri	0.0307033	0.484427	old_enriched	0.9838	0.99936	old_enriched	0.98866	1	old_enriched
Prevotella_bivia	0.0339997	0.484427	old_enriched	0.0340318	0.361588	old_enriched	0.859069	0.983676	young_enriched
Gemmiger_formicilis	0.0344927	0.484427	young_enriched	0.174831	0.501017	young_enriched	0.528141	0.804829	young_enriched
Anaeroglobus_geminatus	0.0355866	0.484427	young_enriched	0.477271	0.663238	old_enriched	0.317311	0.568149	old_enriched
Granulicatella_elegans	0.0356771	0.484427	old_enriched	0.150988	0.501017	old_enriched	0.822653	0.965446	old_enriched
Streptococcus_gordonii	0.0357351	0.484427	young_enriched	0.265226	0.501017	old_enriched	0.00502647	0.568149	old_enriched
Coprobacillus_cateniformis	0.0371986	0.484427	old_enriched	0.43306	0.616929	old_enriched	0.868528	0.986142	young_enriched
Bifidobacterium_pseudocatenulatum	0.0373307	0.484427	young_enriched	0.331238	0.510367	old_enriched	0.856716	0.983676	young_enriched
Parvimonas_micra	0.0380251	0.484427	old_enriched	0.126856	0.501017	old_enriched	0.0801916	0.568149	old_enriched
Lautropia_mirabilis	0.0386525	0.484427	old_enriched	0.155218	0.501017	old_enriched	0.242446	0.568149	old_enriched
Allisonella_histaminiformans	0.0391841	0.484427	old_enriched	0.0713833	0.498753	old_enriched	0.153722	0.568149	young_enriched
Faecalibacterium_prausnitzii	0.039759	0.484427	young_enriched	0.0348952	0.363195	young_enriched	0.868588	0.986142	old_enriched
Fusobacterium_mortiferum	0.0401792	0.484427	young_enriched	0.539004	0.724613	old_enriched	0.728465	0.880822	young_enriched
Collinsella_intestinalis	0.0403432	0.484427	young_enriched	0.750039	0.867464	young_enriched	0.671074	0.870061	old_enriched
Alistipes_indistinctus	0.0424036	0.484427	young_enriched	0.000937208	0.059747	young_enriched	0.189351	0.568149	old_enriched
Lactobacillus_rogosae	0.0426104	0.484427	young_enriched	0.255425	0.501017	young_enriched	0.684221	0.870061	old_enriched
Clostridium_innocuum	0.0428309	0.484427	old_enriched	0.201651	0.501017	old_enriched	0.125686	0.568149	old_enriched
Megamonas_funiformis	0.0430092	0.484427	young_enriched	0.136486	0.501017	young_enriched	0.24081	0.568149	young_enriched
[Collinsella]_massiliensis	0.0452885	0.484427	young_enriched	0.0572495	0.442383	old_enriched	0.155218	0.568149	old_enriched
Rothia_dentocariosa	0.0457082	0.484427	old_enriched	0.575572	0.733854	young_enriched	0.54417	0.804829	old_enriched
Tyzzerella_nexilis	0.0462287	0.484427	young_enriched	0.733046	0.853547	old_enriched	0.0518771	0.568149	old_enriched
Weissella_confusa	0.0468622	0.484427	young_enriched	0.98866	0.99936	old_enriched	0.674608	0.870061	old_enriched
Agathobaculum_butyriciproducens	0.0477987	0.484427	young_enriched	0.450843	0.635166	old_enriched	0.849565	0.983676	old_enriched
Enterococcus_avium	0.0484427	0.484427	young_enriched	0.317311	0.501017	old_enriched	0.317311	0.568149	old_enriched
Flavonifractor_sp_An100	0.0496239	0.485073	old_enriched	0.155218	0.501017	young_enriched	0.317311	0.568149	young_enriched
Blautia_sp_CAG_257	0.0535612	0.485073	old_enriched	0.214199	0.501017	old_enriched	0.967867	1	old_enriched
Butyricimonas_synergistica	0.0558854	0.485073	young_enriched	0.0241969	0.304655	young_enriched	0.755599	0.90124	young_enriched
Citrobacter_freundii	0.0588199	0.485073	young_enriched	0.676969	0.814279	young_enriched	0.635077	0.846147	young_enriched
Bifidobacterium_bifidum	0.060231	0.485073	young_enriched	0.633226	0.791533	old_enriched	0.689519	0.870061	old_enriched
Anaerotruncus_sp_CAG_528	0.060756	0.485073	young_enriched	0.9838	0.99936	young_enriched	0.155218	0.568149	old_enriched
Haemophilus_pittmaniae	0.060756	0.485073	young_enriched	0.317311	0.501017	young_enriched	0.317311	0.568149	old_enriched
Enorma_massiliensis	0.0615203	0.485073	young_enriched	0.661324	0.804953	young_enriched	0.98866	1	young_enriched
Collinsella_stercoris	0.0616686	0.485073	young_enriched	0.83344	0.940386	young_enriched	0.286561	0.568149	old_enriched
Turicibacter_sanguinis	0.0628897	0.485073	old_enriched	0.809448	0.917374	young_enriched	0.0359565	0.568149	old_enriched
Clostridium_aldenense	0.0647904	0.487839	old_enriched	0.47184	0.659283	young_enriched	0.185572	0.568149	young_enriched
Propionibacterium_acidifaciens	0.0657697	0.487839	young_enriched	0.993319	0.99936	young_enriched	0.98866	1	old_enriched
Streptococcus_oralis	0.065901	0.487839	old_enriched	0.273589	0.501017	old_enriched	0.727429	0.880822	old_enriched
Haemophilus_parainfluenzae	0.0681076	0.493201	young_enriched	0.903846	0.99936	young_enriched	0.559417	0.806101	young_enriched
Clostridium_perfringens	0.068356	0.493201	old_enriched	0.0990043	0.501017	old_enriched	0.165359	0.568149	young_enriched
Ruthenibacterium_lactatiformans	0.0713293	0.50624	old_enriched	0.371754	0.560931	old_enriched	0.595381	0.81978	old_enriched
Pyramidobacter_piscolens	0.0728275	0.50624	old_enriched	0.360829	0.547687	young_enriched	0.857869	0.983676	old_enriched
Atopobium_deltae	0.0762081	0.523357	young_enriched	0.54417	0.724613	old_enriched	0.317311	0.568149	young_enriched
Bifidobacterium_adolescentis	0.0781484	0.523706	young_enriched	0.180932	0.501017	young_enriched	0.378613	0.662207	young_enriched
Mitsuokella_multacida	0.0784612	0.523706	old_enriched	0.575572	0.733854	old_enriched	0.102479	0.568149	young_enriched
Monoglobus_pectinilyticus	0.0790153	0.523706	young_enriched	0.54417	0.724613	young_enriched	0.176771	0.568149	old_enriched
Haemophilus_sp_HMSC71H05	0.0837483	0.548696	young_enriched	0.712834	0.838296	old_enriched	0.606831	0.827995	young_enriched
Lactobacillus_amylovorus	0.0899777	0.569859	old_enriched	0.155218	0.501017	old_enriched	0.317311	0.568149	young_enriched
Eubacterium_sp_CAG_38	0.091459	0.572875	young_enriched	0.0964676	0.501017	young_enriched	0.684337	0.870061	young_enriched
Prevotella_melaninogenica	0.0991447	0.601735	old_enriched	0.317311	0.501017	young_enriched	0.317311	0.568149	old_enriched
Bacteroides_faecichinchillae	0.0992335	0.601735	old_enriched	0.98866	0.99936	old_enriched	0.155218	0.568149	old_enriched
Lactobacillus_paragasseri	0.101191	0.607145	old_enriched	0.98866	0.99936	young_enriched	0.317311	0.568149	old_enriched
Alistipes_onderdonkii	0.103843	0.613987	young_enriched	0.628994	0.790116	old_enriched	0.236223	0.568149	old_enriched
Oribacterium_sp_oral_taxon_078	0.104485	0.613987	old_enriched	0.317311	0.501017	young_enriched	0.317311	0.568149	old_enriched
Paraprevotella_xylaniphila	0.106488	0.61937	young_enriched	0.300183	0.501017	old_enriched	0.626542	0.84391	old_enriched
Clostridium_hylemonae	0.107668	0.619904	old_enriched	0.317311	0.501017	young_enriched	0.317311	0.568149	old_enriched
Mitsuokella_jalaludinii	0.110801	0.627546	old_enriched	0.317311	0.501017	young_enriched	0.98866	1	old_enriched
Ruminococcus_bromii	0.113189	0.627546	old_enriched	0.0156064	0.251724	young_enriched	0.680094	0.870061	young_enriched
Parasutterella_excrementihominis	0.114418	0.627546	young_enriched	0.0935761	0.501017	young_enriched	0.893877	1	young_enriched
Ruminococcus_torques	0.114455	0.627546	young_enriched	0.0885863	0.501017	young_enriched	0.740564	0.890586	old_enriched
Prevotella_sp_885	0.116441	0.627546	young_enriched	1.38202e-07	7.0483e-05	young_enriched	0.011997	0.568149	young_enriched
Clostridium_paraputrificum	0.12334	0.627546	young_enriched	0.317311	0.501017	old_enriched	0.317311	0.568149	young_enriched
Roseburia_sp_CAG_471	0.12384	0.627546	old_enriched	0.111001	0.501017	young_enriched	0.720212	0.880822	old_enriched
Absiella_dolichum	0.125841	0.627546	young_enriched	0.666097	0.806911	old_enriched	0.685318	0.870061	old_enriched
Eubacterium_eligens	0.12778	0.627546	young_enriched	0.0522002	0.429788	young_enriched	0.148982	0.568149	young_enriched
Citrobacter_youngae	0.128526	0.627546	young_enriched	0.0801651	0.498753	young_enriched	0.648146	0.856006	young_enriched
Actinobaculum_sp_oral_taxon_183	0.129548	0.627546	old_enriched	0.155218	0.501017	old_enriched	0.295701	0.568149	old_enriched
Bacteroides_oleiciplenus	0.129807	0.627546	old_enriched	0.314854	0.501017	old_enriched	0.54417	0.804829	old_enriched
Prevotella_multiformis	0.129807	0.627546	old_enriched	0.317311	0.501017	young_enriched	0.317311	0.568149	old_enriched
Alistipes_timonensis	0.129882	0.627546	old_enriched	0.98866	0.99936	old_enriched	0.317311	0.568149	young_enriched
Clostridium_butyricum	0.130111	0.627546	young_enriched	0.155218	0.501017	old_enriched	0.98866	1	young_enriched
Sanguibacteroides_justesenii	0.131014	0.627546	old_enriched	0.687994	0.821726	young_enriched	0.155218	0.568149	old_enriched
Pyramidobacter_sp_C12_8	0.136368	0.643558	old_enriched	0.314854	0.501017	young_enriched	0.317311	0.568149	old_enriched
Eubacterium_dolichum_CAG_375	0.137488	0.643558	young_enriched	0.675348	0.81425	old_enriched	0.964936	1	old_enriched
Anaerostipes_hadrus	0.139384	0.643558	young_enriched	0.168603	0.501017	young_enriched	0.0858522	0.568149	old_enriched
Oscillibacter_sp_57_20	0.140002	0.643558	young_enriched	2.4462e-05	0.00311891	young_enriched	0.0362363	0.568149	young_enriched
Gardnerella_vaginalis	0.144745	0.659838	young_enriched	0.314854	0.501017	young_enriched	0.54417	0.804829	old_enriched
Blautia_obeum	0.145859	0.659838	young_enriched	0.946292	0.99936	old_enriched	0.955814	1	young_enriched
Streptococcus_mitis	0.147777	0.66325	old_enriched	0.0840968	0.501017	old_enriched	0.305273	0.568149	old_enriched
Lactobacillus_delbrueckii	0.149216	0.664479	old_enriched	1	1	old_enriched	0.98866	1	old_enriched
Aggregatibacter_segnis	0.157333	0.669251	old_enriched	0.553583	0.732469	old_enriched	0.9838	1	old_enriched
Lactobacillus_gasseri	0.160676	0.67841	old_enriched	0.317311	0.501017	young_enriched	0.317311	0.568149	old_enriched
Olsenella_scatoligenes	0.162969	0.680033	young_enriched	0.648146	0.802317	young_enriched	0.687994	0.870061	old_enriched
Bifidobacterium_breve	0.164637	0.680033	old_enriched	0.142823	0.501017	young_enriched	0.98866	1	young_enriched
Proteobacteria_bacterium_CAG_139	0.16464	0.680033	old_enriched	0.258984	0.501017	young_enriched	0.535311	0.804829	young_enriched
Bacteroides_clarus	0.168522	0.691061	young_enriched	0.0381014	0.378542	young_enriched	0.257086	0.568149	old_enriched
Selenomonas_sputigena	0.170013	0.692197	young_enriched	0.102479	0.501017	young_enriched	0.317311	0.568149	old_enriched
Erysipelatoclostridium_ramosum	0.173463	0.694353	old_enriched	0.00533525	0.143209	old_enriched	0.0562928	0.568149	old_enriched
Actinomyces_sp_oral_taxon_181	0.174204	0.694353	old_enriched	0.0513912	0.429788	old_enriched	0.728465	0.880822	old_enriched
Neisseria_sicca	0.177778	0.694353	old_enriched	0.317311	0.501017	old_enriched	0.317311	0.568149	old_enriched
Fusobacterium_sp_oral_taxon_370	0.181831	0.694353	young_enriched	0.921391	0.99936	old_enriched	0.317311	0.568149	old_enriched
Bacteroides_xylanisolvens	0.185126	0.694353	old_enriched	0.501334	0.691029	young_enriched	0.0482027	0.568149	old_enriched
Lactonifactor_longoviformis	0.18526	0.694353	old_enriched	0.317311	0.501017	young_enriched	0.155218	0.568149	young_enriched
Enterobacter_cloacae_complex	0.188149	0.694353	old_enriched	0.304129	0.501017	young_enriched	1	1	old_enriched
Bacteroides_sartorii	0.190033	0.694353	old_enriched	0.155218	0.501017	young_enriched	0.317311	0.568149	old_enriched
Lactobacillus_johnsonii	0.190033	0.694353	old_enriched	0.317311	0.501017	young_enriched	0.317311	0.568149	old_enriched
Enterobacter_bugandensis	0.191907	0.696732	old_enriched	0.317311	0.501017	young_enriched	0.317311	0.568149	young_enriched
Paraprevotella_clara	0.19726	0.711635	young_enriched	0.680573	0.816687	old_enriched	0.729157	0.880822	young_enriched
Bacteroides_galacturonicus	0.207172	0.742693	old_enriched	0.979957	0.99936	young_enriched	0.0244919	0.568149	young_enriched
Prevotella_disiens	0.210852	0.746493	young_enriched	0.182692	0.501017	old_enriched	0.0801916	0.568149	young_enriched
Firmicutes_bacterium_CAG_238	0.218315	0.754976	old_enriched	0.560123	0.732469	old_enriched	0.182692	0.568149	old_enriched
Oribacterium_sinus	0.218509	0.754976	old_enriched	0.324731	0.503382	young_enriched	0.317311	0.568149	old_enriched
Lactobacillus_crispatus	0.222671	0.754976	old_enriched	0.54417	0.724613	old_enriched	0.98866	1	young_enriched
Roseburia_intestinalis	0.222769	0.754976	young_enriched	0.0522487	0.429788	young_enriched	0.219947	0.568149	young_enriched
Lactobacillus_plantarum	0.224001	0.754976	old_enriched	0.317311	0.501017	old_enriched	0.317311	0.568149	old_enriched
Streptococcus_sp_F0442	0.226902	0.754976	old_enriched	0.0801916	0.498753	old_enriched	0.54417	0.804829	young_enriched
Collinsella_aerofaciens	0.226978	0.754976	young_enriched	0.713373	0.838296	young_enriched	0.720202	0.880822	old_enriched
Clostridium_neonatale	0.228029	0.754976	old_enriched	0.98866	0.99936	young_enriched	0.575572	0.806101	young_enriched
Abiotrophia_sp_HMSC24B09	0.236078	0.754976	old_enriched	0.155218	0.501017	old_enriched	0.54417	0.804829	old_enriched
Roseburia_sp_CAG_303	0.239831	0.754976	old_enriched	0.0423077	0.378542	young_enriched	0.525019	0.804829	young_enriched
Firmicutes_bacterium_CAG_170	0.24129	0.754976	young_enriched	0.13097	0.501017	young_enriched	1	1	old_enriched
Eisenbergiella_massiliensis	0.241431	0.754976	old_enriched	0.851644	0.958805	young_enriched	0.578378	0.80617	old_enriched
Enterococcus_faecium	0.245119	0.754976	young_enriched	0.317311	0.501017	old_enriched	1	1	young_enriched
Atopobium_parvulum	0.245724	0.754976	old_enriched	0.0244919	0.304655	old_enriched	0.317311	0.568149	old_enriched
Bacteroides_nordii	0.250525	0.754976	old_enriched	0.00915281	0.194497	old_enriched	0.0163455	0.568149	old_enriched
Blautia_coccoides	0.250594	0.754976	old_enriched	0.719999	0.8422	young_enriched	0.159865	0.568149	old_enriched
Victivallis_vadensis	0.251226	0.754976	young_enriched	0.314854	0.501017	young_enriched	0.687994	0.870061	old_enriched
Peptostreptococcus_anaerobius	0.251704	0.754976	young_enriched	0.291246	0.501017	young_enriched	0.155218	0.568149	old_enriched
Eubacterium_siraeum	0.254765	0.754976	old_enriched	0.62858	0.790116	old_enriched	0.137501	0.568149	old_enriched
Eubacterium_infirmum	0.256744	0.754976	young_enriched	0.347643	0.529248	young_enriched	0.424511	0.71755	old_enriched
Streptococcus_australis	0.259699	0.754976	old_enriched	0.437264	0.618748	old_enriched	0.761421	0.902942	young_enriched
Klebsiella_michiganensis	0.260808	0.754976	young_enriched	0.155218	0.501017	old_enriched	0.317311	0.568149	young_enriched
Citrobacter_braakii	0.261179	0.754976	old_enriched	0.559764	0.732469	old_enriched	0.317311	0.568149	old_enriched
Blautia_producta	0.262063	0.754976	old_enriched	0.0423077	0.378542	old_enriched	0.155218	0.568149	old_enriched
Firmicutes_bacterium_CAG_83	0.266071	0.754976	young_enriched	0.0746277	0.498753	young_enriched	0.589041	0.816011	old_enriched
Murimonas_intestini	0.266905	0.754976	old_enriched	0.317311	0.501017	old_enriched	0.317311	0.568149	old_enriched
Lactobacillus_salivarius	0.275211	0.754976	old_enriched	0.953256	0.99936	old_enriched	0.648146	0.856006	old_enriched
Actinomyces_sp_ICM47	0.276365	0.754976	young_enriched	0.393056	0.57826	old_enriched	0.889765	1	young_enriched
Methanobrevibacter_smithii	0.279314	0.754976	old_enriched	0.324731	0.503382	old_enriched	0.0477792	0.568149	old_enriched
Clostridium_asparagiforme	0.281592	0.754976	young_enriched	0.905735	0.99936	old_enriched	0.165197	0.568149	old_enriched
Ruminococcus_bicirculans	0.283915	0.754976	old_enriched	1.4024e-06	0.000357612	young_enriched	0.477742	0.775689	young_enriched
Clostridium_saccharolyticum	0.284515	0.754976	young_enriched	0.994717	0.99936	young_enriched	0.707704	0.880822	young_enriched
Acinetobacter_johnsonii	0.285143	0.754976	old_enriched	0.155218	0.501017	old_enriched	0.54417	0.804829	old_enriched
Clostridium_scindens	0.285692	0.754976	old_enriched	0.295701	0.501017	young_enriched	0.317311	0.568149	old_enriched
Mogibacterium_diversum	0.288656	0.754976	old_enriched	0.0552397	0.441421	old_enriched	0.54417	0.804829	old_enriched
Bacteroides_sp_OM05_12	0.288948	0.754976	young_enriched	0.182692	0.501017	old_enriched	0.486401	0.786927	young_enriched
Morganella_morganii	0.289101	0.754976	old_enriched	0.516422	0.709907	old_enriched	0.317311	0.568149	young_enriched
Gemella_morbillorum	0.291394	0.754976	old_enriched	0.261205	0.501017	old_enriched	0.307271	0.568149	old_enriched
Intestinimonas_butyriciproducens	0.295655	0.762549	old_enriched	0.134245	0.501017	young_enriched	0.852758	0.983676	old_enriched
Anaeromassilibacillus_sp_An250	0.300916	0.771648	old_enriched	0.0975389	0.501017	young_enriched	0.500192	0.803499	old_enriched
Bacteroides_dorei	0.302381	0.771648	young_enriched	0.654063	0.804953	old_enriched	0.673993	0.870061	young_enriched
Coprococcus_comes	0.303402	0.771648	young_enriched	0.103862	0.501017	young_enriched	0.557702	0.806101	young_enriched
Bifidobacterium_longum	0.304598	0.771648	young_enriched	0.366382	0.554466	old_enriched	0.847594	0.983676	old_enriched
Citrobacter_portucalensis	0.30599	0.771745	young_enriched	0.142823	0.501017	young_enriched	0.54417	0.804829	young_enriched
Turicimonas_muris	0.309889	0.777261	young_enriched	0.314436	0.501017	young_enriched	0.274697	0.568149	young_enriched
Eubacterium_ramulus	0.310904	0.777261	young_enriched	0.336436	0.516814	young_enriched	0.552485	0.806101	old_enriched
Ruminococcus_sp_CAG_579	0.313635	0.777533	old_enriched	0.98866	0.99936	young_enriched	0.155218	0.568149	old_enriched
Alistipes_finegoldii	0.320579	0.784249	old_enriched	0.0264082	0.306423	young_enriched	0.939016	1	old_enriched
Eubacterium_ventriosum	0.326514	0.791971	young_enriched	0.241279	0.501017	young_enriched	0.534394	0.804829	old_enriched
Lactobacillus_fermentum	0.327977	0.792147	old_enriched	0.317311	0.501017	old_enriched	0.575572	0.806101	old_enriched
Streptococcus_cristatus	0.332114	0.795399	old_enriched	0.731847	0.853547	old_enriched	0.722319	0.880822	old_enriched
Anaerotruncus_colihominis	0.334654	0.798128	old_enriched	0.519861	0.712712	young_enriched	0.200827	0.568149	old_enriched
Veillonella_dispar	0.340924	0.803873	young_enriched	0.809013	0.917374	young_enriched	0.450062	0.752318	old_enriched
Coprococcus_eutactus	0.341293	0.803873	old_enriched	0.315632	0.501017	young_enriched	0.833128	0.975212	old_enriched
Fusobacterium_gonidiaformans	0.345758	0.809162	old_enriched	0.575572	0.733854	old_enriched	0.317311	0.568149	old_enriched
Parabacteroides_johnsonii	0.346378	0.809162	old_enriched	0.0981422	0.501017	young_enriched	0.951817	1	old_enriched
Ruminococcus_lactaris	0.353704	0.819559	old_enriched	0.0110518	0.218146	young_enriched	0.25207	0.568149	young_enriched
Clostridium_citroniae	0.363621	0.82376	young_enriched	0.961083	0.99936	old_enriched	0.260604	0.568149	young_enriched
Gordonibacter_pamelaeae	0.364451	0.82376	old_enriched	0.0166879	0.251724	old_enriched	0.241932	0.568149	old_enriched
Sellimonas_intestinalis	0.368581	0.82376	old_enriched	0.705811	0.83627	young_enriched	0.799627	0.94086	old_enriched
Clostridium_bolteae	0.369832	0.82376	old_enriched	0.388038	0.576966	old_enriched	0.616534	0.836197	old_enriched
Intestinibacter_bartlettii	0.376255	0.824278	old_enriched	0.435651	0.618748	old_enriched	0.605719	0.827995	young_enriched
Prevotella_buccalis	0.377005	0.824278	old_enriched	0.314854	0.501017	old_enriched	0.559764	0.806101	old_enriched
Prevotella_denticola	0.377135	0.824278	old_enriched	0.155218	0.501017	young_enriched	0.317311	0.568149	old_enriched
Akkermansia_muciniphila	0.37888	0.824281	old_enriched	0.854572	0.959982	old_enriched	0.865029	0.986142	old_enriched
Gemella_haemolysans	0.381745	0.827355	old_enriched	0.22625	0.501017	old_enriched	0.702572	0.880822	young_enriched
Eikenella_corrodens	0.394086	0.835104	old_enriched	0.759065	0.873867	old_enriched	0.155218	0.568149	old_enriched
Catabacter_hongkongensis	0.394329	0.835104	old_enriched	0.929939	0.99936	old_enriched	0.98866	1	old_enriched
Veillonella_sp_T11011_6	0.394613	0.835104	young_enriched	0.245899	0.501017	young_enriched	0.966602	1	old_enriched
Eggerthella_lenta	0.398527	0.835104	young_enriched	0.0266451	0.306423	old_enriched	0.178913	0.568149	old_enriched
Plesiomonas_shigelloides	0.39939	0.835104	old_enriched	0.575572	0.733854	old_enriched	0.98866	1	young_enriched
Clostridium_leptum	0.400267	0.835104	young_enriched	0.96569	0.99936	old_enriched	0.789721	0.934057	young_enriched
Roseburia_sp_CAG_182	0.40312	0.835104	old_enriched	0.54417	0.724613	young_enriched	0.317311	0.568149	young_enriched
Porphyromonas_asaccharolytica	0.405552	0.835104	old_enriched	0.437976	0.618748	old_enriched	0.0801916	0.568149	old_enriched
Odoribacter_splanchnicus	0.414454	0.835104	young_enriched	0.119247	0.501017	young_enriched	0.214688	0.568149	old_enriched
Anaerotignum_lactatifermentans	0.41736	0.835104	old_enriched	0.0461949	0.406197	old_enriched	0.322205	0.574642	young_enriched
Oxalobacter_formigenes	0.418161	0.835104	young_enriched	0.718058	0.841861	old_enriched	0.941578	1	old_enriched
Alloscardovia_omnicolens	0.420944	0.835104	old_enriched	0.0423077	0.378542	old_enriched	0.317311	0.568149	old_enriched
Clostridium_sp_CAG_299	0.422164	0.835104	young_enriched	0.0130703	0.224236	young_enriched	0.722971	0.880822	young_enriched
Dialister_pneumosintes	0.42217	0.835104	young_enriched	0.897476	0.99936	old_enriched	0.622121	0.841256	old_enriched
Bacteroides_salyersiae	0.426813	0.835104	young_enriched	0.0474306	0.409993	young_enriched	0.51286	0.804829	old_enriched
Parabacteroides_sp_CAG_409	0.4292	0.835104	old_enriched	0.317311	0.501017	young_enriched	0.155218	0.568149	old_enriched
Prevotella_nigrescens	0.429811	0.835104	old_enriched	0.305178	0.501017	young_enriched	0.317311	0.568149	old_enriched
Bacteroides_stercoris	0.431631	0.835104	old_enriched	0.0131903	0.224236	young_enriched	0.193775	0.568149	young_enriched
Dielma_fastidiosa	0.446131	0.835104	old_enriched	0.285332	0.501017	old_enriched	0.756007	0.90124	old_enriched
Parabacteroides_merdae	0.447148	0.835104	young_enriched	0.100479	0.501017	young_enriched	0.627809	0.84391	young_enriched
Stenotrophomonas_maltophilia	0.450272	0.835104	old_enriched	0.317311	0.501017	old_enriched	0.741172	0.890586	old_enriched
Klebsiella_aerogenes	0.451225	0.835104	old_enriched	0.661324	0.804953	old_enriched	0.98866	1	old_enriched
Clostridium_bolteae_CAG_59	0.45229	0.835104	old_enriched	0.214467	0.501017	old_enriched	0.904133	1	young_enriched
Bacteroides_uniformis	0.452714	0.835104	young_enriched	0.431929	0.616929	old_enriched	0.553269	0.806101	old_enriched
Enterorhabdus_caecimuris	0.457933	0.842007	old_enriched	0.0801916	0.498753	old_enriched	0.317311	0.568149	old_enriched
Firmicutes_bacterium_CAG_94	0.464374	0.851103	old_enriched	0.0801916	0.498753	young_enriched	0.317311	0.568149	young_enriched
Coprobacter_fastidiosus	0.4659	0.851163	young_enriched	0.0240792	0.304655	young_enriched	0.574035	0.806101	young_enriched
Eubacterium_sp_OM08_24	0.469108	0.852823	old_enriched	0.97359	0.99936	young_enriched	0.155218	0.568149	young_enriched
Fusobacterium_ulcerans	0.470658	0.852823	young_enriched	0.457161	0.640528	young_enriched	0.575572	0.806101	young_enriched
Acidaminococcus_intestini	0.471297	0.852823	old_enriched	0.324731	0.503382	old_enriched	0.605542	0.827995	young_enriched
Streptococcus_pasteurianus	0.476397	0.859324	old_enriched	0.0801916	0.498753	old_enriched	0.317311	0.568149	old_enriched
Fusobacterium_nucleatum	0.487766	0.874647	old_enriched	0.707704	0.83627	old_enriched	0.0801916	0.568149	old_enriched
Cloacibacillus_evryensis	0.487961	0.874647	old_enriched	0.182692	0.501017	young_enriched	0.759979	0.902942	old_enriched
Streptococcus_vestibularis	0.499338	0.878908	young_enriched	0.345536	0.527615	old_enriched	0.474559	0.773292	old_enriched
Eubacterium_sp_CAG_251	0.50242	0.878908	young_enriched	0.0975389	0.501017	young_enriched	0.312536	0.568149	young_enriched
Dialister_sp_CAG_357	0.502472	0.878908	young_enriched	0.807907	0.917374	young_enriched	0.574124	0.806101	old_enriched
Clostridium_sp_CAG_58	0.502571	0.878908	old_enriched	0.0167816	0.251724	young_enriched	0.236241	0.568149	young_enriched
Streptococcus_sp_A12	0.502787	0.878908	old_enriched	0.0923371	0.501017	old_enriched	0.0801651	0.568149	old_enriched
Ruminococcaceae_bacterium_D16	0.503978	0.878908	old_enriched	0.255236	0.501017	young_enriched	0.656771	0.859877	young_enriched
Eubacterium_sp_CAG_180	0.506322	0.878908	young_enriched	0.0319366	0.346547	young_enriched	0.181046	0.568149	old_enriched
Klebsiella_quasipneumoniae	0.508904	0.878908	young_enriched	0.757839	0.873867	old_enriched	0.112597	0.568149	young_enriched
Prevotella_timonensis	0.509703	0.878908	young_enriched	0.43306	0.616929	old_enriched	0.635077	0.846147	old_enriched
Roseburia_faecis	0.513109	0.878908	young_enriched	0.265565	0.501017	young_enriched	0.859903	0.983676	young_enriched
Streptococcus_sanguinis	0.513979	0.878908	old_enriched	0.160357	0.501017	old_enriched	0.421629	0.715348	old_enriched
Megasphaera_micronuciformis	0.517925	0.878908	young_enriched	0.473775	0.660178	young_enriched	0.50494	0.80447	old_enriched
Dialister_succinatiphilus	0.518093	0.878908	young_enriched	0.324731	0.503382	young_enriched	0.98866	1	young_enriched
Clostridium_sp_D5	0.520771	0.88083	old_enriched	0.317311	0.501017	young_enriched	0.317311	0.568149	old_enriched
Bacteroides_fluxus	0.532471	0.892671	old_enriched	0.966602	0.99936	old_enriched	0.317311	0.568149	old_enriched
Corynebacterium_durum	0.535737	0.895514	old_enriched	0.0860353	0.501017	old_enriched	0.54417	0.804829	old_enriched
Clostridium_disporicum	0.53994	0.895991	old_enriched	0.54417	0.724613	young_enriched	0.9838	1	young_enriched
Roseburia_hominis	0.540788	0.895991	young_enriched	0.00741548	0.171904	young_enriched	0.551914	0.806101	old_enriched
Bilophila_wadsworthia	0.543848	0.895991	young_enriched	0.590012	0.75039	young_enriched	0.10758	0.568149	young_enriched
Bacteroides_sp_D2	0.544732	0.895991	young_enriched	0.102479	0.501017	young_enriched	0.155218	0.568149	young_enriched
Abiotrophia_defectiva	0.544915	0.895991	old_enriched	0.317311	0.501017	old_enriched	0.98866	1	old_enriched
Veillonella_rogosae	0.545454	0.895991	old_enriched	0.967607	0.99936	young_enriched	0.941578	1	young_enriched
Klebsiella_pneumoniae	0.549056	0.899317	old_enriched	0.481337	0.666073	young_enriched	0.0617335	0.568149	young_enriched
Alistipes_inops	0.553567	0.899503	young_enriched	0.661324	0.804953	old_enriched	0.507899	0.80447	old_enriched
Campylobacter_showae	0.5537	0.899503	old_enriched	0.993319	0.99936	young_enriched	0.98866	1	old_enriched
Porphyromonas_uenonis	0.553905	0.899503	old_enriched	0.979957	0.99936	old_enriched	0.559764	0.806101	old_enriched
Enterobacter_mori	0.557703	0.899976	young_enriched	0.0801916	0.498753	young_enriched	0.317311	0.568149	young_enriched
Lachnospiraceae_bacterium_2_1_46FAA	0.560149	0.899976	old_enriched	0.025439	0.306423	old_enriched	0.0225072	0.568149	old_enriched
Acidaminococcus_sp_CAG_542	0.560512	0.899976	old_enriched	0.575572	0.733854	young_enriched	0.967607	1	old_enriched
Desulfovibrionaceae_bacterium	0.575781	0.90719	young_enriched	0.648146	0.802317	old_enriched	1	1	young_enriched
Alistipes_shahii	0.577255	0.90719	old_enriched	0.00222703	0.113579	young_enriched	0.459194	0.763411	old_enriched
Bacteroides_coprocola	0.58271	0.90719	old_enriched	3.45581e-06	0.000587487	young_enriched	0.365061	0.640979	old_enriched
Desulfovibrio_piger	0.592638	0.90719	old_enriched	0.111104	0.501017	young_enriched	0.676969	0.870061	young_enriched
Megasphaera_elsdenii	0.592946	0.90719	young_enriched	0.995441	0.99936	young_enriched	0.0908016	0.568149	young_enriched
Escherichia_coli	0.594168	0.90719	old_enriched	0.021305	0.302071	old_enriched	0.49711	0.801392	old_enriched
Clostridium_clostridioforme	0.594317	0.90719	old_enriched	0.955914	0.99936	old_enriched	0.58542	0.813482	young_enriched
Proteus_mirabilis	0.594687	0.90719	old_enriched	0.317311	0.501017	old_enriched	0.317311	0.568149	young_enriched
Gemella_asaccharolytica	0.596794	0.90719	old_enriched	0.317311	0.501017	old_enriched	0.317311	0.568149	old_enriched
Parabacteroides_goldsteinii	0.604615	0.90719	young_enriched	0.410353	0.60138	old_enriched	0.39711	0.689237	old_enriched
Roseburia_inulinivorans	0.605514	0.90719	young_enriched	0.00337694	0.122007	young_enriched	0.798453	0.94086	old_enriched
Streptococcus_parasanguinis	0.605764	0.90719	old_enriched	0.382979	0.572784	old_enriched	0.297728	0.568149	old_enriched
Clostridioides_difficile	0.61049	0.90719	old_enriched	0.993319	0.99936	old_enriched	0.317311	0.568149	old_enriched
Coprococcus_catus	0.610928	0.90719	young_enriched	0.119362	0.501017	young_enriched	0.980103	1	young_enriched
Cloacibacillus_porcorum	0.611202	0.90719	old_enriched	0.146862	0.501017	young_enriched	0.304752	0.568149	old_enriched
Clostridium_methylpentosum	0.614109	0.90719	old_enriched	0.0990043	0.501017	old_enriched	0.54417	0.804829	old_enriched
Harryflintia_acetispora	0.626443	0.90719	old_enriched	0.696809	0.828375	old_enriched	0.305178	0.568149	old_enriched
Bacteroides_intestinalis	0.627807	0.90719	young_enriched	0.761356	0.874531	old_enriched	0.891411	1	young_enriched
Blautia_hansenii	0.633078	0.90719	young_enriched	0.131056	0.501017	old_enriched	0.615116	0.836197	young_enriched
Dialister_invisus	0.638144	0.90719	old_enriched	0.750102	0.867464	young_enriched	0.858974	0.983676	young_enriched
Raoultella_ornithinolytica	0.639445	0.90719	old_enriched	0.317311	0.501017	young_enriched	0.317311	0.568149	old_enriched
Scardovia_wiggsiae	0.640172	0.90719	young_enriched	0.0801916	0.498753	old_enriched	0.295701	0.568149	old_enriched
Atopobium_rimae	0.64198	0.90719	old_enriched	0.0801916	0.498753	old_enriched	0.314854	0.568149	old_enriched
Bacteroides_plebeius	0.642257	0.90719	young_enriched	0.0303541	0.336534	young_enriched	0.226282	0.568149	young_enriched
Holdemania_filiformis	0.642492	0.90719	young_enriched	0.0220327	0.302071	young_enriched	0.95026	1	young_enriched
Prevotella_oris	0.656089	0.90719	old_enriched	0.661324	0.804953	old_enriched	0.317311	0.568149	old_enriched
Clostridium_sp_CAG_242	0.658577	0.90719	young_enriched	0.300972	0.501017	young_enriched	0.0978024	0.568149	young_enriched
Solobacterium_moorei	0.663583	0.90719	young_enriched	0.380942	0.571413	old_enriched	0.159865	0.568149	old_enriched
Actinomyces_graevenitzii	0.665815	0.90719	old_enriched	0.0377145	0.378542	old_enriched	0.460069	0.763411	old_enriched
Klebsiella_oxytoca	0.667584	0.90719	young_enriched	0.317311	0.501017	old_enriched	0.98866	1	young_enriched
Butyricimonas_virosa	0.669757	0.90719	young_enriched	0.278033	0.501017	young_enriched	0.437052	0.736002	young_enriched
Lactococcus_lactis	0.669939	0.90719	old_enriched	0.317311	0.501017	young_enriched	0.317311	0.568149	young_enriched
Lactobacillus_oris	0.670974	0.90719	young_enriched	0.155218	0.501017	old_enriched	0.317311	0.568149	old_enriched
Clostridium_sp_CAG_413	0.673484	0.90719	young_enriched	0.317311	0.501017	young_enriched	0.317311	0.568149	old_enriched
Fusicatenibacter_saccharivorans	0.673865	0.90719	young_enriched	0.390525	0.57826	young_enriched	0.407578	0.699367	old_enriched
Ruminococcus_obeum_CAG_39	0.674403	0.90719	old_enriched	0.575572	0.733854	old_enriched	0.994717	1	old_enriched
Corynebacterium_argentoratense	0.674534	0.90719	young_enriched	0.661324	0.804953	young_enriched	0.317311	0.568149	young_enriched
Firmicutes_bacterium_CAG_95	0.677398	0.90719	old_enriched	0.0125357	0.224236	young_enriched	0.503506	0.80447	old_enriched
Saccharomyces_cerevisiae	0.678786	0.90719	old_enriched	0.317311	0.501017	old_enriched	0.98866	1	old_enriched
Sutterella_parvirubra	0.681172	0.90719	old_enriched	0.668676	0.808115	old_enriched	0.710718	0.880822	old_enriched
Veillonella_parvula	0.681401	0.90719	young_enriched	0.00358844	0.122007	old_enriched	0.362791	0.639472	old_enriched
Actinomyces_sp_oral_taxon_180	0.683812	0.90719	young_enriched	0.155218	0.501017	old_enriched	0.317311	0.568149	old_enriched
Leclercia_adecarboxylata	0.684438	0.90719	young_enriched	0.317311	0.501017	young_enriched	0.317311	0.568149	young_enriched
Actinomyces_oris	0.684501	0.90719	old_enriched	0.0225072	0.302071	old_enriched	0.6739	0.870061	old_enriched
Clostridium_sp_CAG_167	0.689146	0.90719	old_enriched	0.317311	0.501017	young_enriched	0.155218	0.568149	old_enriched
Ruminococcus_sp_CAG_330	0.692904	0.909507	young_enriched	0.305178	0.501017	young_enriched	0.9838	1	old_enriched
Alloprevotella_tannerae	0.694097	0.909507	old_enriched	0.159504	0.501017	old_enriched	0.317311	0.568149	old_enriched
Rothia_mucilaginosa	0.699029	0.913869	old_enriched	0.14147	0.501017	old_enriched	0.0474085	0.568149	old_enriched
Flavonifractor_plautii	0.710152	0.917884	young_enriched	0.249616	0.501017	old_enriched	0.712233	0.880822	old_enriched
Enterococcus_faecalis	0.713905	0.918311	young_enriched	0.0423077	0.378542	old_enriched	0.0225072	0.568149	old_enriched
Prevotella_sp_CAG_1092	0.719254	0.918311	old_enriched	0.317311	0.501017	young_enriched	0.317311	0.568149	young_enriched
Bacteroides_ovatus	0.719939	0.918311	old_enriched	0.521441	0.712963	young_enriched	0.24538	0.568149	young_enriched
Bacteroides_massiliensis	0.720149	0.918311	young_enriched	0.0115489	0.218146	young_enriched	0.157702	0.568149	old_enriched
Actinomyces_sp_HMSC035G02	0.724205	0.920593	young_enriched	0.0671175	0.498753	old_enriched	0.312558	0.568149	old_enriched
Bacteroides_thetaiotaomicron	0.727608	0.920593	old_enriched	0.415948	0.604369	old_enriched	0.855029	0.983676	old_enriched
Veillonella_atypica	0.731022	0.920593	old_enriched	0.077289	0.498753	old_enriched	0.104612	0.568149	old_enriched
Eubacterium_sulci	0.732862	0.920593	old_enriched	0.31077	0.501017	old_enriched	0.531153	0.804829	old_enriched
Bacteroides_coagulans	0.734653	0.920593	young_enriched	0.317311	0.501017	young_enriched	0.317311	0.568149	old_enriched
Prevotella_corporis	0.73486	0.920593	old_enriched	0.0891414	0.501017	young_enriched	0.9838	1	old_enriched
Blautia_hydrogenotrophica	0.739922	0.924903	old_enriched	0.575572	0.733854	young_enriched	0.402362	0.693041	old_enriched
Eubacterium_hallii	0.745125	0.929368	old_enriched	0.185143	0.501017	old_enriched	0.398765	0.689468	old_enriched
Ruminococcus_gnavus	0.749064	0.930187	young_enriched	0.148641	0.501017	old_enriched	0.411312	0.701364	old_enriched
Comamonas_kerstersii	0.750401	0.930187	old_enriched	0.324731	0.503382	old_enriched	0.749427	0.898123	old_enriched
Prevotella_intermedia	0.752025	0.930187	old_enriched	0.424103	0.612727	old_enriched	0.719999	0.880822	old_enriched
Veillonella_infantium	0.754926	0.930187	young_enriched	0.414651	0.604206	old_enriched	0.873694	0.989459	old_enriched
Campylobacter_concisus	0.755573	0.930187	old_enriched	0.98866	0.99936	old_enriched	1	1	young_enriched
Ruminococcus_sp_CAG_488	0.76247	0.93496	young_enriched	0.155218	0.501017	young_enriched	0.575572	0.806101	old_enriched
Phascolarctobacterium_faecium	0.763385	0.93496	old_enriched	0.455189	0.639522	young_enriched	0.330171	0.586539	young_enriched
Phascolarctobacterium_sp_CAG_266	0.765061	0.93496	young_enriched	0.295701	0.501017	old_enriched	0.411838	0.701364	old_enriched
Clostridium_sp_CAG_253	0.767651	0.93496	young_enriched	0.54417	0.724613	young_enriched	0.964936	1	old_enriched
Firmicutes_bacterium_CAG_110	0.774709	0.941544	old_enriched	0.015918	0.251724	young_enriched	0.656055	0.859877	old_enriched
Citrobacter_pasteurii	0.77648	0.941689	old_enriched	0.317311	0.501017	young_enriched	0.317311	0.568149	young_enriched
Christensenella_minuta	0.786793	0.951903	old_enriched	0.799627	0.912326	old_enriched	0.165359	0.568149	old_enriched
Bacteroides_eggerthii	0.788243	0.951903	young_enriched	0.0113945	0.218146	young_enriched	0.465408	0.768837	young_enriched
Firmicutes_bacterium_CAG_145	0.792303	0.95435	old_enriched	0.949887	0.99936	young_enriched	0.719999	0.880822	young_enriched
Oribacterium_parvum	0.795862	0.95435	old_enriched	0.648146	0.802317	young_enriched	0.155218	0.568149	old_enriched
Ruminococcus_callidus	0.796417	0.95435	old_enriched	0.0750199	0.498753	young_enriched	0.129748	0.568149	young_enriched
Clostridium_lavalense	0.796966	0.95435	old_enriched	0.205562	0.501017	young_enriched	0.152366	0.568149	old_enriched
Prevotella_buccae	0.799287	0.955123	old_enriched	5.35358e-05	0.00455055	old_enriched	0.00144727	0.568149	old_enriched
Enterococcus_gallinarum	0.806188	0.961354	old_enriched	0.393017	0.57826	old_enriched	0.0423077	0.568149	young_enriched
Bacteroides_coprophilus	0.808376	0.96195	young_enriched	0.993319	0.99936	young_enriched	0.468236	0.768837	old_enriched
Streptococcus_infantis	0.810246	0.962167	old_enriched	0.781445	0.895589	old_enriched	0.310711	0.568149	old_enriched
Fusobacterium_varium	0.815497	0.963218	old_enriched	0.427144	0.615377	young_enriched	0.0754856	0.568149	old_enriched
Phascolarctobacterium_succinatutens	0.816353	0.963218	old_enriched	0.00459981	0.137994	young_enriched	0.150988	0.568149	old_enriched
Holdemanella_biformis	0.824777	0.963218	young_enriched	0.34109	0.52239	young_enriched	0.230533	0.568149	young_enriched
Eubacterium_sp_CAG_274	0.827563	0.963218	old_enriched	0.331122	0.510367	old_enriched	0.960639	1	old_enriched
Acidaminococcus_fermentans	0.828286	0.963218	old_enriched	0.98866	0.99936	old_enriched	0.155218	0.568149	old_enriched
Neisseria_subflava	0.829531	0.963218	old_enriched	0.155218	0.501017	young_enriched	0.0801916	0.568149	old_enriched
Asaccharobacter_celatus	0.83027	0.963218	old_enriched	0.79751	0.91195	old_enriched	0.130509	0.568149	old_enriched
Parabacteroides_gordonii	0.832527	0.963218	old_enriched	0.0560004	0.441421	old_enriched	0.906095	1	old_enriched
Fretibacterium_fastidiosum	0.833978	0.963218	old_enriched	1	1	young_enriched	0.0801916	0.568149	old_enriched
Porphyromonas_sp_HMSC065F10	0.840384	0.963218	old_enriched	0.305178	0.501017	old_enriched	0.155218	0.568149	young_enriched
Klebsiella_variicola	0.844386	0.963218	old_enriched	0.631572	0.791404	old_enriched	0.0411799	0.568149	young_enriched
Parabacteroides_distasonis	0.847569	0.963218	old_enriched	0.178852	0.501017	old_enriched	0.440023	0.738261	old_enriched
Streptococcus_salivarius	0.848012	0.963218	young_enriched	0.172093	0.501017	old_enriched	0.169822	0.568149	old_enriched
Prevotella_sp_AM42_24	0.851681	0.963218	old_enriched	0.0850776	0.501017	young_enriched	0.170994	0.568149	young_enriched
Adlercreutzia_equolifaciens	0.853493	0.963218	old_enriched	0.592057	0.751117	old_enriched	0.220996	0.568149	old_enriched
Pseudoflavonifractor_sp_An184	0.853703	0.963218	old_enriched	0.9838	0.99936	old_enriched	0.155218	0.568149	young_enriched
Veillonella_tobetsuensis	0.85381	0.963218	old_enriched	0.687994	0.821726	old_enriched	0.719999	0.880822	old_enriched
Bacteroides_stercorirosoris	0.854065	0.963218	young_enriched	0.317311	0.501017	young_enriched	0.317311	0.568149	young_enriched
Streptococcus_lutetiensis	0.854065	0.963218	young_enriched	0.575572	0.733854	young_enriched	0.317311	0.568149	young_enriched
Ruminococcus_sp_CAG_403	0.856451	0.963218	old_enriched	0.155218	0.501017	young_enriched	0.575572	0.806101	old_enriched
Bacteroidales_bacterium_KA00251	0.856588	0.963218	young_enriched	0.317311	0.501017	old_enriched	0.317311	0.568149	old_enriched
Coprobacter_secundus	0.859868	0.963218	young_enriched	0.124619	0.501017	young_enriched	0.988309	1	old_enriched
Prevotella_marshii	0.870284	0.963218	old_enriched	0.317311	0.501017	old_enriched	0.317311	0.568149	old_enriched
Bifidobacterium_animalis	0.871828	0.963218	old_enriched	0.70837	0.83627	old_enriched	0.159865	0.568149	young_enriched
Megamonas_rupellensis	0.875832	0.963218	old_enriched	0.98866	0.99936	old_enriched	0.155218	0.568149	young_enriched
Bacteroides_vulgatus	0.87769	0.963218	young_enriched	0.252469	0.501017	young_enriched	0.0912221	0.568149	young_enriched
Eubacterium_callanderi	0.88013	0.963218	old_enriched	0.317311	0.501017	old_enriched	0.317311	0.568149	old_enriched
Peptostreptococcus_stomatis	0.886101	0.963889	young_enriched	0.0270373	0.306423	old_enriched	0.0225072	0.568149	old_enriched
Catenibacterium_mitsuokai	0.893848	0.970463	young_enriched	0.98866	0.99936	young_enriched	0.9838	1	old_enriched
Neisseria_flavescens	0.90556	0.975478	old_enriched	0.967607	0.99936	old_enriched	0.0923371	0.568149	old_enriched
Erysipelothrix_larvae	0.908272	0.975478	old_enriched	0.0225072	0.302071	young_enriched	0.575572	0.806101	old_enriched
Bacteroides_cellulosilyticus	0.909442	0.975478	young_enriched	0.741211	0.861088	young_enriched	0.12192	0.568149	old_enriched
Succinatimonas_hippei	0.915809	0.978697	old_enriched	0.317311	0.501017	young_enriched	0.98866	1	young_enriched
Bacteroides_sp_CAG_144	0.918746	0.978697	young_enriched	0.317311	0.501017	young_enriched	0.155218	0.568149	old_enriched
Streptococcus_infantarius	0.921891	0.978697	old_enriched	0.155218	0.501017	old_enriched	0.317311	0.568149	young_enriched
Dorea_sp_CAG_317	0.922025	0.978697	old_enriched	0.54417	0.724613	young_enriched	0.54417	0.804829	old_enriched
Campylobacter_gracilis	0.922036	0.978697	old_enriched	0.155218	0.501017	young_enriched	0.317311	0.568149	old_enriched
Blautia_wexlerae	0.925576	0.979219	old_enriched	0.131734	0.501017	young_enriched	0.217178	0.568149	young_enriched
Ruminococcaceae_bacterium_D5	0.925964	0.979219	old_enriched	0.196662	0.501017	old_enriched	0.0284728	0.568149	old_enriched
Slackia_isoflavoniconvertens	0.933789	0.984195	young_enriched	0.421446	0.610618	young_enriched	0.0801916	0.568149	old_enriched
Filifactor_alocis	0.935849	0.984195	old_enriched	0.661324	0.804953	old_enriched	0.317311	0.568149	old_enriched
Eisenbergiella_tayi	0.943956	0.984483	young_enriched	0.393444	0.57826	young_enriched	0.0156795	0.568149	old_enriched
Faecalitalea_cylindroides	0.946656	0.984483	old_enriched	0.575572	0.733854	young_enriched	0.317311	0.568149	young_enriched
Actinomyces_naeslundii	0.957974	0.988582	old_enriched	0.0801916	0.498753	old_enriched	0.155218	0.568149	old_enriched
Butyricicoccus_pullicaecorum	0.959954	0.988582	young_enriched	0.966602	0.99936	old_enriched	0.248784	0.568149	old_enriched
Streptococcus_milleri	0.960869	0.988582	young_enriched	0.609281	0.77105	old_enriched	0.0225072	0.568149	old_enriched
Prevotella_sp_CAG_1185	0.961733	0.988582	young_enriched	0.317311	0.501017	old_enriched	0.648146	0.856006	young_enriched
Barnesiella_intestinihominis	0.965647	0.988582	old_enriched	0.414544	0.604206	old_enriched	0.471422	0.770954	old_enriched
Lawsonibacter_asaccharolyticus	0.968241	0.988582	old_enriched	0.106035	0.501017	young_enriched	0.563695	0.806101	young_enriched
Bacteroides_fragilis	0.977272	0.988582	young_enriched	0.481924	0.666073	old_enriched	0.952411	1	young_enriched
Haemophilus_sputorum	0.977567	0.988582	old_enriched	0.0423077	0.378542	young_enriched	0.295701	0.568149	old_enriched
Streptococcus_anginosus_group	0.981926	0.988582	young_enriched	0.158055	0.501017	old_enriched	0.104267	0.568149	old_enriched
Actinomyces_odontolyticus	0.982532	0.988582	old_enriched	0.00357737	0.122007	old_enriched	0.3867	0.673751	old_enriched
Alistipes_putredinis	0.983211	0.988582	old_enriched	0.190208	0.501017	young_enriched	0.576549	0.806101	old_enriched
Clostridiales_bacterium_1_7_47FAA	0.983217	0.988582	old_enriched	0.165359	0.501017	young_enriched	0.98866	1	young_enriched
Kluyvera_ascorbata	0.983378	0.988582	young_enriched	0.155218	0.501017	young_enriched	0.317311	0.568149	young_enriched
Oscillibacter_sp_CAG_241	0.988898	0.990636	old_enriched	0.000724022	0.0527502	young_enriched	0.0468115	0.568149	young_enriched
Bacteroides_caccae	0.994148	0.994148	old_enriched	0.693869	0.826807	young_enriched	0.506857	0.80447	young_enriched
