# Supplementary material for: Consistent signatures in the human gut microbiome of old- and young-onset colorectal cancer
Source: Nat Commun. 2024 Apr 22;15:3396. doi: 10.1038/s41467-024-47523-x (PMC11035630; doi:10.1038/s41467-024-47523-x)
Supplement: Supplementary file 7 — Dataset 4 [file 41467_2024_47523_MOESM7_ESM.xlsx]

## Sheet: Supplementary Data 4
Taxon	Alteration in oCRC (Fudan)	Alteration in oCRC (Guangzhou)	Alteration in yCRC (Fudan)	Alteration in yCRC (Guangzhou)	oCRC_Fudan vs. oControl_Fudan		oCRC_Guangzhou vs. oControl_Fudan		yCRC_Fudan vs. yControl_Fudan		yCRC_Guangzhou vs. yControl_Fudan		CRC marker reported in gutMDisorder	GutMDisorder information
					P value	FDR adjusted P value	P value	FDR adjusted P value	P value	FDR adjusted P value	P value	FDR adjusted P value		Number of reported studies	Alteration
Clostridium_symbiosum	increase	increase	increase	increase	1.29664e-06	0.00066388	2.86724e-12	3.77201e-10	3.51007e-05	0.0035745	2.47737e-09	1.20716e-07	NA	NA	NA
Peptostreptococcus_stomatis	increase	increase	increase	increase	0.000125201	0.0222034	3.32629e-12	3.77201e-10	0.000126147	0.00956617	6.94312e-16	3.72151e-13	Yes	2	increase
Eubacterium_sp_CAG_38	decrease	decrease	decrease	decrease	0.000212848	0.0222034	0.00102384	0.00893105	0.00582107	0.125318	0.00600599	0.0319086	NA	NA	NA
Parvimonas_micra	increase	increase	increase	increase	0.000237262	0.0222034	2.04132e-13	5.78715e-11	0.000482734	0.0274555	1.76068e-11	1.57288e-09	Yes	3	increase
Hungatella_hathewayi	increase	increase	increase	increase	0.00024796	0.0222034	6.35408e-06	0.000156642	0.000321492	0.020897	5.71015e-07	1.45745e-05	Yes	3	increase
Eggerthella_lenta	increase	increase	increase	increase	0.000300408	0.0222034	4.44136e-08	1.80945e-06	0.00440658	0.10025	6.43367e-12	8.45986e-10	Yes	2	increase
Ruminococcus_bicirculans	decrease	decrease	decrease	decrease	0.000330531	0.0222034	0.000112808	0.00168322	0.969024	0.998745	0.000109398	0.00158479	Yes	1	decrease
Erysipelatoclostridium_ramosum	increase	increase	increase	increase	0.000346928	0.0222034	1.54881e-10	1.25454e-08	0.00395775	0.10025	7.89166e-12	8.45986e-10	Yes	1	increase
Flavonifractor_plautii	increase	increase	increase	increase	0.000572474	0.0325674	0.00193583	0.0137202	0.0216964	0.272287	0.00498988	0.0287589	Yes	1	increase
Roseburia_intestinalis	decrease	decrease	decrease	decrease	0.00077604	0.0397332	0.0208271	0.0929839	0.00399404	0.10025	0.0035858	0.0228808	Yes	1	decrease
Eubacterium_rectale	decrease	decrease	decrease	decrease	0.000869642	0.0404779	1.28399e-05	0.000303342	0.0775632	0.486496	0.00409208	0.0243706	Yes	1	decrease
Roseburia_inulinivorans	decrease	decrease	decrease	decrease	0.000986817	0.0421042	0.317136	0.506961	0.375285	0.574932	0.302993	0.460068	NA	NA	NA
Bacteroides_fragilis	increase	increase	increase	increase	0.00143584	0.0565499	6.25309e-05	0.00104154	0.00420479	0.10025	5.10151e-05	0.000804238	Yes	2	increase
Ruthenibacterium_lactatiformans	increase	increase	increase	increase	0.00243127	0.0882262	1.70787e-07	6.45576e-06	0.0032893	0.0961708	5.70845e-06	0.000113323	Yes	2	increase
Eubacterium_sp_CAG_180	decrease	decrease	increase	increase	0.00261704	0.0882262	0.0265792	0.110812	0.593817	0.742398	0.980914	0.984588	NA	NA	NA
Alistipes_shahii	decrease	decrease	increase	increase	0.00275707	0.0882262	0.307728	0.499055	0.393174	0.594333	0.993814	0.993814	Yes	2	either
Parabacteroides_distasonis	increase	increase	increase	increase	0.00310161	0.0934131	0.00112095	0.00934675	0.619633	0.769198	0.0554305	0.154652	NA	NA	NA
Anaerostipes_hadrus	decrease	decrease	decrease	increase	0.00369132	0.102611	0.023402	0.0997666	0.492382	0.685119	0.451892	0.563288	NA	NA	NA
Fusobacterium_sp_oral_taxon_370	increase	increase	increase	increase	0.00380782	0.102611	3.38939e-05	0.000686351	0.000931092	0.0385133	1.0284e-06	2.29675e-05	Yes	1	increase
Escherichia_coli	increase	increase	increase	increase	0.00431669	0.110507	0.0379434	0.142476	0.111279	0.519339	0.0121685	0.0530267	NA	NA	NA
Faecalibacterium_prausnitzii	decrease	decrease	decrease	decrease	0.00501811	0.116655	0.00125802	0.0102042	0.190255	0.519339	0.0250593	0.0939284	Yes	1	decrease
Gordonibacter_pamelaeae	increase	increase	increase	increase	0.0050747	0.116655	1.3868e-06	3.93159e-05	0.0227404	0.272287	3.60112e-13	6.434e-11	NA	NA	NA
Ruminococcus_lactaris	decrease	increase	decrease	decrease	0.00529719	0.116655	0.659798	0.780047	0.106105	0.519339	0.0119623	0.0525559	NA	NA	NA
Bifidobacterium_dentium	increase	decrease	decrease	increase	0.00546822	0.116655	0.00976664	0.0548285	0.984152	0.998745	0.0500624	0.148026	NA	NA	NA
Clostridium_sp_CAG_299	decrease	increase	decrease	decrease	0.00670952	0.131039	0.0845583	0.232027	0.546099	0.720791	0.139754	0.275987	NA	NA	NA
Roseburia_faecis	decrease	decrease	decrease	decrease	0.00691025	0.131039	0.0021497	0.0148644	0.00605934	0.125318	0.0061	0.0319086	Yes	1	decrease
Clostridium_bolteae	increase	increase	increase	increase	0.00761262	0.139202	0.000177112	0.00228233	0.0400646	0.406024	0.000539181	0.00535187	NA	NA	NA
Roseburia_hominis	decrease	decrease	increase	decrease	0.00933067	0.164735	0.0536192	0.170798	0.546534	0.720791	0.323675	0.481035	Yes	1	decrease
Bacteroides_ovatus	increase	increase	increase	increase	0.0103315	0.176324	0.000451264	0.00465285	0.0383028	0.405298	0.0536554	0.152802	NA	NA	NA
Porphyromonas_endodontalis	increase	increase	increase	increase	0.011997	0.185	0.00130488	0.0102042	0.155218	0.519339	0.00250592	0.017909	Yes	1	increase
Fusobacterium_periodonticum	increase	increase	increase	increase	0.011997	0.185	3.58195e-07	1.12832e-05	0.155218	0.519339	1.39217e-08	5.33001e-07	NA	NA	NA
Morganella_morganii	increase	increase	increase	increase	0.011997	0.185	0.00308715	0.0201404	0.165359	0.519339	0.0438016	0.135709	NA	NA	NA
Bilophila_wadsworthia	increase	increase	increase	increase	0.0122852	0.185	0.000149887	0.00212464	0.0577126	0.460689	0.0311457	0.108864	NA	NA	NA
Bacteroides_thetaiotaomicron	increase	increase	increase	increase	0.0133225	0.190289	0.000239609	0.0028906	0.01524	0.223684	0.000240869	0.00274694	NA	NA	NA
Clostridium_citroniae	increase	increase	increase	increase	0.0133797	0.190289	3.92601e-05	0.000767602	0.0251201	0.293068	0.000515759	0.00531629	NA	NA	NA
Dialister_pneumosintes	increase	increase	increase	increase	0.0137536	0.19032	2.28153e-07	7.91059e-06	0.00285973	0.0929412	2.0739e-09	1.11161e-07	Yes	2	increase
Clostridium_bolteae_CAG_59	increase	increase	increase	decrease	0.0147503	0.19874	0.0168166	0.081496	0.275592	0.519339	0.0623455	0.162195	NA	NA	NA
Prevotella_intermedia	decrease	increase	increase	increase	0.0165277	0.216979	0.00283533	0.0191385	0.167516	0.519339	0.00241626	0.0177413	Yes	1	increase
Gemella_morbillorum	increase	increase	increase	increase	0.0192828	0.24682	2.19817e-08	1.24636e-06	0.00916729	0.173797	8.64985e-10	5.7954e-08	Yes	2	increase
Eubacterium_sp_OM08_24	increase	increase	increase	increase	0.0225072	0.274374	0.0181853	0.0852396	0.248784	0.519339	0.0862385	0.198386	NA	NA	NA
Bacteroides_sp_D2	increase	increase	decrease	decrease	0.0225072	0.274374	0.115152	0.28022	0.559764	0.726019	0.604064	0.670423	NA	NA	NA
Fusobacterium_ulcerans	increase	increase	increase	increase	0.0238781	0.284316	0.255636	0.455803	0.053289	0.446485	0.0583252	0.159798	NA	NA	NA
Eubacterium_ventriosum	decrease	decrease	decrease	decrease	0.0264682	0.306278	0.181485	0.373201	0.0550798	0.447523	0.133593	0.270211	Yes	1	decrease
Eubacterium_ramulus	decrease	decrease	decrease	increase	0.026919	0.306278	0.552834	0.702159	0.259095	0.519339	0.448029	0.559776	NA	NA	NA
Stenotrophomonas_maltophilia	decrease	decrease	decrease	decrease	0.0306643	0.337407	3.99169e-09	2.51477e-07	0.011997	0.188228	5.93312e-06	0.000113577	NA	NA	NA
Fusicatenibacter_saccharivorans	decrease	decrease	decrease	increase	0.0309729	0.337407	0.616047	0.749328	0.265866	0.519339	0.453019	0.563383	Yes	1	decrease
Atopobium_parvulum	increase	increase	increase	increase	0.0318133	0.339342	0.000979081	0.00881173	0.317311	0.519339	0.000866974	0.00749513	NA	NA	NA
Rothia_mucilaginosa	increase	decrease	decrease	decrease	0.0375084	0.38576	0.104304	0.260529	0.0495505	0.441232	0.218382	0.361273	NA	NA	NA
Prevotella_sp_885	increase	increase	increase	decrease	0.0423077	0.38576	0.558508	0.702159	5.15476e-06	0.00172035	0.00535913	0.0299218	NA	NA	NA
Aeromonas_veronii	increase	increase	increase	increase	0.0423077	0.38576	0.0229114	0.0984148	0.00638319	0.126276	0.0191817	0.075132	NA	NA	NA
Lachnoanaerobaculum_saburreum	increase	increase	increase	increase	0.0423077	0.38576	0.0181853	0.0852396	0.317311	0.519339	0.00572384	0.0313065	NA	NA	NA
Bacteroides_faecis_CAG_32	increase	increase	decrease	increase	0.0423077	0.38576	0.406639	0.576411	0.324731	0.52133	0.218101	0.361273	Yes	1	increase
Enterococcus_gallinarum	increase	increase	decrease	increase	0.0423077	0.38576	0.185613	0.373201	0.411838	0.612374	0.131353	0.2677	NA	NA	NA
Roseburia_sp_CAG_303	decrease	increase	decrease	decrease	0.0423077	0.38576	0.737643	0.816882	0.54243	0.720791	0.0376428	0.123764	NA	NA	NA
Clostridium_lavalense	increase	increase	increase	increase	0.042946	0.38576	2.64555e-05	0.000576933	0.0417665	0.406024	0.00137502	0.0111669	NA	NA	NA
Bacteroides_finegoldii	decrease	decrease	increase	decrease	0.0445871	0.393597	0.0262554	0.110273	0.119745	0.519339	0.839686	0.872232	NA	NA	NA
Cloacibacillus_porcorum	decrease	increase	increase	increase	0.0455458	0.395245	0.400337	0.576411	0.684649	0.815485	0.0231923	0.0881635	Yes	1	decrease
Prevotella_copri	decrease	decrease	increase	decrease	0.0509793	0.431391	4.15738e-11	3.92873e-09	0.000796656	0.0362478	1.4045e-05	0.000242843	Yes	2	decrease
Methanobrevibacter_smithii	decrease	increase	increase	increase	0.0513962	0.431391	0.907429	0.940066	0.295701	0.519339	0.111594	0.241187	Yes	1	increase
Gemmiger_formicilis	decrease	decrease	decrease	increase	0.0523778	0.432539	0.121508	0.290696	0.242486	0.519339	0.604131	0.670423	NA	NA	NA
Acidaminococcus_intestini	decrease	increase	decrease	decrease	0.0552397	0.443943	0.632072	0.764147	0.640101	0.780176	0.868695	0.897149	NA	NA	NA
Fusobacterium_mortiferum	increase	increase	increase	increase	0.0562928	0.443943	0.000451335	0.00465285	0.357507	0.558988	4.36665e-05	0.00070925	Yes	1	increase
Solobacterium_moorei	increase	increase	increase	increase	0.0577403	0.443943	2.89373e-06	7.79228e-05	0.0139732	0.211926	9.65183e-08	3.04317e-06	Yes	2	increase
Ruminococcus_torques	decrease	decrease	increase	increase	0.058102	0.443943	0.908565	0.940066	0.817844	0.927316	0.106258	0.231522	Yes	1	decrease
Bacteroides_nordii	increase	increase	increase	increase	0.0585203	0.443943	6.04111e-05	0.00103797	0.0914312	0.513595	9.84672e-10	5.86427e-08	Yes	2	either
Ruminococcus_gnavus	increase	increase	increase	increase	0.0589611	0.443943	0.20568	0.397999	0.121272	0.519339	0.0528365	0.151446	NA	NA	NA
Holdemania_filiformis	decrease	increase	increase	increase	0.0614823	0.456216	0.256693	0.456253	0.63202	0.777214	0.120824	0.249083	Yes	1	increase
Anaerotignum_lactatifermentans	increase	increase	decrease	increase	0.0710037	0.500789	0.0462881	0.156222	0.215661	0.519339	0.687846	0.746326	NA	NA	NA
Clostridium_innocuum	increase	increase	increase	increase	0.0714721	0.500789	2.37178e-07	7.91059e-06	0.0377763	0.405298	1.26055e-08	5.19735e-07	NA	NA	NA
Firmicutes_bacterium_CAG_95	decrease	decrease	increase	increase	0.0728089	0.500789	0.714014	0.805086	0.143751	0.519339	0.155601	0.293669	Yes	1	decrease
Atopobium_vaginae	increase	increase	increase	increase	0.0801916	0.500789	0.352822	0.536328	0.0801916	0.486496	0.216866	0.360995	NA	NA	NA
Neisseria_subflava	decrease	increase	increase	increase	0.0801916	0.500789	0.177384	0.369768	0.155218	0.519339	0.0085946	0.0404097	NA	NA	NA
Rothia_aeria	decrease	increase	decrease	decrease	0.0801916	0.500789	0.16059	0.347537	0.155218	0.519339	0.730903	0.775771	NA	NA	NA
Slackia_exigua	increase	increase	increase	increase	0.0801916	0.500789	0.0574539	0.176088	0.155218	0.519339	0.0424803	0.133155	NA	NA	NA
Haemophilus_sputorum	decrease	increase	increase	increase	0.0801916	0.500789	0.923289	0.951827	0.170994	0.519339	0.21092	0.360995	NA	NA	NA
Megamonas_funiformis_CAG_377	decrease	increase	decrease	increase	0.0801916	0.500789	0.454934	0.635339	0.317311	0.519339	0.374445	0.509397	NA	NA	NA
Corynebacterium_argentoratense	increase	increase	increase	increase	0.0801916	0.500789	0.129544	0.306529	0.559764	0.726019	0.582704	0.657434	NA	NA	NA
Porphyromonas_sp_HMSC065F10	increase	increase	decrease	increase	0.0801916	0.500789	0.0574539	0.176088	0.575572	0.726019	0.536576	0.646302	NA	NA	NA
Veillonella_parvula	increase	increase	decrease	increase	0.0805023	0.500789	0.150982	0.342428	0.712697	0.833617	0.00588734	0.0318749	NA	NA	NA
Lactobacillus_rogosae	decrease	decrease	increase	increase	0.0813792	0.500789	0.18272	0.373201	0.884756	0.991537	0.58189	0.657434	Yes	1	decrease
Aggregatibacter_segnis	increase	increase	increase	increase	0.0850776	0.500789	0.000340977	0.00379086	0.230114	0.519339	0.00318153	0.0210685	NA	NA	NA
Bifidobacterium_pseudocatenulatum	increase	decrease	increase	increase	0.0911356	0.500789	0.654699	0.780047	0.346921	0.54619	0.373128	0.509397	NA	NA	NA
Clostridium_perfringens	increase	increase	decrease	increase	0.0923371	0.500789	0.00131377	0.0102042	0.176771	0.519339	0.00290172	0.020199	NA	NA	NA
Eikenella_corrodens	decrease	decrease	increase	increase	0.0984282	0.500789	0.000853676	0.00793499	0.011997	0.188228	0.000146645	0.00179545	NA	NA	NA
Clostridium_aldenense	increase	increase	increase	increase	0.0986616	0.500789	7.34337e-05	0.00115658	0.00101795	0.0385974	0.000124043	0.00164459	NA	NA	NA
Anaeroglobus_geminatus	increase	increase	increase	increase	0.0990043	0.500789	0.0321883	0.127408	0.0801916	0.486496	0.077247	0.180805	NA	NA	NA
Ruminococcus_obeum_CAG_39	decrease	decrease	decrease	decrease	0.0990043	0.500789	0.00745321	0.0440205	0.230114	0.519339	0.00767113	0.0373793	NA	NA	NA
Coprococcus_comes	decrease	decrease	decrease	decrease	0.101869	0.500789	0.201972	0.397999	0.329597	0.524359	0.21106	0.360995	Yes	1	decrease
Mitsuokella_multacida	increase	decrease	decrease	decrease	0.102479	0.500789	0.167807	0.353704	0.575572	0.726019	0.912253	0.929667	NA	NA	NA
Alistipes_indistinctus	decrease	increase	increase	increase	0.104374	0.500789	0.446038	0.624453	0.000626307	0.0316633	0.000147388	0.00179545	Yes	3	increase
Paraprevotella_clara	increase	increase	decrease	decrease	0.105269	0.500789	0.00617045	0.0376198	0.114416	0.519339	0.0457407	0.138514	NA	NA	NA
Coprobacter_fastidiosus	increase	increase	increase	increase	0.108703	0.500789	0.237014	0.428079	0.965273	0.998745	0.0105219	0.0469976	Yes	1	decrease
Oscillibacter_sp_57_20	decrease	decrease	increase	decrease	0.109152	0.500789	0.985786	0.998108	0.487929	0.6831	0.0522771	0.150648	NA	NA	NA
Clostridium_clostridioforme	increase	increase	increase	increase	0.114471	0.500789	0.0334415	0.130768	0.0413599	0.406024	0.0166833	0.0687865	NA	NA	NA
Turicibacter_sanguinis	decrease	decrease	increase	increase	0.116496	0.500789	0.54103	0.702159	0.749427	0.861084	0.00318386	0.0210685	Yes	1	decrease
Actinomyces_sp_oral_taxon_181	increase	increase	decrease	increase	0.116663	0.500789	0.021019	0.0931077	0.468236	0.66786	0.00881604	0.0410904	NA	NA	NA
Bacteroides_clarus	decrease	decrease	increase	increase	0.118376	0.500789	0.0799457	0.225519	0.0928459	0.515182	0.519651	0.628743	Yes	1	decrease
Veillonella_rogosae	decrease	increase	decrease	increase	0.123896	0.500789	0.440322	0.617977	0.142818	0.519339	0.328647	0.481035	NA	NA	NA
Streptococcus_oralis	decrease	increase	increase	increase	0.126856	0.500789	4.46778e-08	1.80945e-06	0.460069	0.662441	6.20161e-07	1.51094e-05	Yes	1	increase
Fusobacterium_varium	increase	increase	increase	increase	0.12735	0.500789	0.00127824	0.0102042	0.0216097	0.272287	1.21142e-05	0.000222421	Yes	1	increase
Bacteroides_uniformis	increase	decrease	increase	increase	0.129358	0.500789	0.692813	0.787224	0.694358	0.82489	0.493005	0.601938	NA	NA	NA
Eubacterium_sp_CAG_274	decrease	decrease	decrease	increase	0.130129	0.500789	0.00502335	0.0316471	0.40087	0.603959	0.00763441	0.0373793	NA	NA	NA
[Collinsella]_massiliensis	increase	increase	increase	increase	0.131217	0.500789	2.26096e-12	3.77201e-10	0.317311	0.519339	9.69126e-15	2.59726e-12	NA	NA	NA
Bacteroides_massiliensis	decrease	decrease	increase	increase	0.131552	0.500789	0.907929	0.940066	0.0113573	0.188228	0.0859828	0.198386	NA	NA	NA
Eisenbergiella_tayi	decrease	increase	increase	increase	0.134609	0.500789	0.000185904	0.00234239	3.92802e-05	0.0035745	4.29099e-08	1.53331e-06	Yes	1	increase
Blautia_obeum	decrease	decrease	decrease	increase	0.140077	0.500789	0.682537	0.780239	0.090663	0.513595	0.474238	0.585695	NA	NA	NA
Megasphaera_micronuciformis	increase	increase	increase	increase	0.146011	0.500789	0.0704008	0.202626	0.162397	0.519339	0.00761043	0.0373793	NA	NA	NA
Mogibacterium_diversum	increase	increase	increase	increase	0.150988	0.500789	0.00105381	0.00905323	0.98866	0.998745	0.00136339	0.0111669	NA	NA	NA
Prevotella_bivia	increase	increase	increase	increase	0.151533	0.500789	0.103589	0.259888	0.238621	0.519339	0.00352504	0.0227641	NA	NA	NA
Veillonella_sp_T11011_6	decrease	increase	increase	increase	0.151533	0.500789	0.00357943	0.0230629	0.70837	0.830692	0.000737905	0.00681926	NA	NA	NA
Eubacterium_sp_CAG_251	decrease	increase	decrease	decrease	0.153472	0.500789	0.959106	0.97975	0.392035	0.594333	0.301439	0.460068	NA	NA	NA
Oscillibacter_sp_PC13	increase	increase	increase	increase	0.155218	0.500789	0.0911775	0.236303	0.155218	0.519339	0.270474	0.421436	NA	NA	NA
Streptococcus_mutans	increase	increase	increase	increase	0.155218	0.500789	0.0288442	0.117329	0.155218	0.519339	0.077247	0.180805	NA	NA	NA
Treponema_maltophilum	increase	increase	increase	increase	0.155218	0.500789	0.0911775	0.236303	0.155218	0.519339	0.115722	0.24135	NA	NA	NA
Atopobium_minutum	increase	increase	increase	increase	0.155218	0.500789	0.20988	0.397999	0.317311	0.519339	0.216866	0.360995	NA	NA	NA
Bacteroides_sp_CAG_144	decrease	decrease	increase	increase	0.155218	0.500789	0.042046	0.148289	0.317311	0.519339	0.584258	0.657434	NA	NA	NA
Bulleidia_extructa	increase	increase	increase	increase	0.155218	0.500789	0.000414744	0.00443697	0.317311	0.519339	7.32388e-05	0.0011216	NA	NA	NA
Clostridium_sp_CAG_167	decrease	decrease	increase	increase	0.155218	0.500789	0.010341	0.0563785	0.317311	0.519339	0.584258	0.657434	NA	NA	NA
Gemella_bergeri	increase	increase	increase	increase	0.155218	0.500789	0.00214087	0.0148644	0.317311	0.519339	0.00379614	0.0231221	NA	NA	NA
Klebsiella_michiganensis	increase	increase	decrease	increase	0.155218	0.500789	0.115152	0.28022	0.317311	0.519339	0.166759	0.313623	NA	NA	NA
Lactobacillus_amylovorus	increase	increase	decrease	decrease	0.155218	0.500789	0.352822	0.536328	0.317311	0.519339	0.0676146	0.166245	NA	NA	NA
Lactobacillus_sanfranciscensis	decrease	decrease	decrease	decrease	0.155218	0.500789	0.042046	0.148289	0.317311	0.519339	0.0676146	0.166245	NA	NA	NA
Parabacteroides_chinchillae	increase	increase	increase	increase	0.155218	0.500789	0.270206	0.465993	0.317311	0.519339	0.341033	0.481035	NA	NA	NA
Parabacteroides_sp_CAG_409	decrease	decrease	increase	increase	0.155218	0.500789	0.899782	0.936104	0.317311	0.519339	0.270474	0.421436	NA	NA	NA
Stomatobaculum_longum	increase	increase	increase	increase	0.155218	0.500789	0.04071	0.147023	0.317311	0.519339	0.0424803	0.133155	NA	NA	NA
Streptococcus_infantarius	increase	increase	decrease	increase	0.155218	0.500789	0.129544	0.306529	0.317311	0.519339	0.454962	0.56449	NA	NA	NA
Pseudoflavonifractor_sp_An184	increase	increase	increase	decrease	0.155218	0.500789	0.0644595	0.189371	0.9838	0.998745	0.595052	0.664475	NA	NA	NA
Faecalitalea_cylindroides	increase	increase	decrease	increase	0.155218	0.500789	0.0144204	0.0723444	0.98866	0.998745	0.0500305	0.148026	Yes	1	decrease
Atopobium_deltae	increase	increase	increase	increase	0.155218	0.500789	0.051217	0.165943	0.98866	0.998745	0.0344529	0.115957	NA	NA	NA
Prevotella_buccae	increase	increase	increase	increase	0.158276	0.500789	0.000155574	0.00215147	0.98866	0.998745	0.176541	0.318606	NA	NA	NA
Eisenbergiella_massiliensis	increase	increase	increase	increase	0.164598	0.500789	5.919e-05	0.00103797	0.0973055	0.519339	0.000125799	0.00164459	Yes	2	increase
Firmicutes_bacterium_CAG_110	increase	increase	increase	increase	0.165132	0.500789	0.976289	0.992036	0.10003	0.519339	0.432911	0.548496	Yes	1	decrease
Catabacter_hongkongensis	increase	increase	increase	increase	0.165359	0.500789	4.03008e-08	1.80945e-06	0.170994	0.519339	9.643e-08	3.04317e-06	NA	NA	NA
Clostridium_sp_CAG_253	decrease	decrease	decrease	decrease	0.165359	0.500789	0.323959	0.515968	0.411838	0.612374	0.282842	0.435642	NA	NA	NA
Barnesiella_intestinihominis	decrease	increase	increase	increase	0.171344	0.500789	0.377448	0.557325	0.987298	0.998745	0.811366	0.849399	Yes	1	decrease
Actinomyces_sp_S6_Spd3	increase	increase	increase	increase	0.173969	0.500789	0.160249	0.347537	0.912465	0.998745	0.00031072	0.00339889	NA	NA	NA
Eubacterium_eligens	decrease	decrease	decrease	decrease	0.174049	0.500789	0.154457	0.343441	0.443917	0.645311	0.0493282	0.147709	NA	NA	NA
Bacteroides_coprocola	decrease	decrease	increase	increase	0.174059	0.500789	0.285694	0.480678	1.97853e-05	0.00300076	0.591392	0.661766	NA	NA	NA
Monoglobus_pectinilyticus	decrease	decrease	increase	increase	0.176771	0.500789	0.0640559	0.189371	0.559764	0.726019	0.255069	0.41682	Yes	1	decrease
Comamonas_kerstersii	increase	increase	increase	increase	0.182692	0.500789	0.99209	0.999249	0.514347	0.707033	0.520887	0.628818	NA	NA	NA
Dialister_sp_CAG_357	decrease	decrease	increase	decrease	0.188087	0.500789	0.00110921	0.00934675	0.327689	0.523152	0.00609628	0.0319086	Yes	1	decrease
Actinomyces_odontolyticus	increase	decrease	decrease	increase	0.194088	0.500789	0.960742	0.97975	0.407095	0.609303	0.229267	0.376955	NA	NA	NA
Ruminococcus_bromii	decrease	decrease	decrease	decrease	0.194789	0.500789	0.308939	0.499055	0.840914	0.947344	0.00715156	0.0358246	Yes	2	either
Bifidobacterium_adolescentis	decrease	increase	decrease	decrease	0.198716	0.500789	0.0478615	0.159632	0.428904	0.627496	0.0744303	0.180184	Yes	1	decrease
Haemophilus_parainfluenzae	decrease	decrease	decrease	decrease	0.199968	0.500789	0.716486	0.805086	0.0539707	0.446485	0.385143	0.519992	NA	NA	NA
Ruminococcaceae_bacterium_D5	increase	increase	increase	increase	0.201293	0.500789	0.470523	0.638558	0.0264176	0.300501	0.00504947	0.0287927	NA	NA	NA
Porphyromonas_asaccharolytica	increase	increase	increase	increase	0.206002	0.500789	0.00911681	0.0516923	0.0225072	0.272287	0.000698159	0.00656515	NA	NA	NA
Corynebacterium_durum	increase	increase	increase	increase	0.218235	0.500789	0.803237	0.864204	0.98866	0.998745	0.565559	0.657434	NA	NA	NA
Akkermansia_muciniphila	increase	increase	increase	increase	0.221755	0.500789	0.17474	0.365599	0.315859	0.519339	0.508688	0.61827	Yes	2	either
Bifidobacterium_longum	increase	decrease	increase	decrease	0.228672	0.500789	0.317409	0.506961	0.498511	0.69073	0.927111	0.938506	NA	NA	NA
Lautropia_mirabilis	decrease	decrease	decrease	increase	0.236223	0.500789	0.365293	0.540786	0.155218	0.519339	0.302378	0.460068	NA	NA	NA
Bacteroides_stercoris	decrease	decrease	decrease	decrease	0.23701	0.500789	0.120703	0.290696	0.9835	0.998745	0.000846145	0.00743498	NA	NA	NA
Firmicutes_bacterium_CAG_83	decrease	decrease	decrease	decrease	0.238292	0.500789	0.270391	0.465993	0.952947	0.998745	0.264718	0.421436	NA	NA	NA
Anaeromassilibacillus_sp_An250	decrease	increase	increase	increase	0.240963	0.500789	0.273317	0.468802	0.198652	0.519339	0.0193437	0.075132	NA	NA	NA
Blautia_hansenii	increase	increase	decrease	increase	0.240963	0.500789	1	1	0.427502	0.627462	0.394069	0.530706	NA	NA	NA
Ruminococcus_callidus	decrease	decrease	decrease	decrease	0.246117	0.500789	0.190703	0.38208	0.348384	0.546603	0.000512827	0.00531629	NA	NA	NA
Parabacteroides_johnsonii	decrease	increase	increase	increase	0.250801	0.500789	0.356902	0.536773	0.620937	0.769198	0.694799	0.752235	Yes	2	either
Blautia_sp_CAG_257	decrease	increase	increase	increase	0.251859	0.500789	0.35482	0.536609	0.976382	0.998745	0.746909	0.789631	NA	NA	NA
Clostridium_methylpentosum	increase	increase	increase	increase	0.261804	0.500789	0.00862147	0.0498813	0.98866	0.998745	0.0043105	0.0253893	NA	NA	NA
Streptococcus_sanguinis	increase	increase	increase	increase	0.263811	0.500789	0.00775567	0.0453347	0.249262	0.519339	0.132969	0.269966	NA	NA	NA
Eubacterium_siraeum	decrease	decrease	increase	increase	0.265529	0.500789	0.617362	0.749328	0.370553	0.57153	0.486684	0.599685	Yes	1	decrease
Neisseria_flavescens	increase	increase	decrease	increase	0.268487	0.500789	0.0594692	0.180316	0.575572	0.726019	0.000811991	0.00725378	NA	NA	NA
Bacteroides_caccae	increase	increase	increase	increase	0.270099	0.500789	0.0163547	0.0799406	0.1381	0.519339	0.042348	0.133155	Yes	2	increase
Butyricimonas_synergistica	decrease	increase	increase	increase	0.272624	0.500789	0.0618627	0.185588	0.321427	0.52133	0.0127186	0.0549771	Yes	1	decrease
Paraprevotella_xylaniphila	increase	decrease	increase	decrease	0.280406	0.500789	0.00167611	0.0125047	0.593918	0.742398	0.219987	0.36281	Yes	1	decrease
Parasutterella_excrementihominis	decrease	decrease	increase	decrease	0.283546	0.500789	0.00130254	0.0102042	0.454585	0.658714	0.0649377	0.165746	Yes	2	increase
Alistipes_inops	decrease	decrease	decrease	decrease	0.291246	0.500789	0.0405571	0.147023	0.421446	0.622591	0.625274	0.691024	Yes	1	increase
Firmicutes_bacterium_CAG_145	increase	increase	increase	increase	0.292161	0.500789	0.0848109	0.232027	0.166415	0.519339	0.0578718	0.159798	Yes	1	increase
Streptococcus_sp_F0442	increase	increase	decrease	decrease	0.295701	0.500789	0.108736	0.270409	0.155218	0.519339	0.715306	0.76545	NA	NA	NA
Enorma_massiliensis	increase	increase	increase	increase	0.295701	0.500789	3.2416e-05	0.000680737	0.559764	0.726019	2.1078e-06	4.51912e-05	NA	NA	NA
Bifidobacterium_animalis	increase	increase	increase	decrease	0.295701	0.500789	0.76134	0.833359	0.953259	0.998745	0.131353	0.2677	NA	NA	NA
Bacteroides_fluxus	increase	increase	increase	increase	0.305178	0.500789	0.972357	0.989814	0.0801916	0.486496	0.216866	0.360995	NA	NA	NA
Clostridioides_difficile	increase	increase	increase	increase	0.305178	0.500789	0.298285	0.497434	0.0801916	0.486496	0.0632441	0.162195	NA	NA	NA
Bacteroides_galacturonicus	increase	increase	decrease	decrease	0.305178	0.500789	0.0506734	0.165125	0.15078	0.519339	0.847752	0.878907	NA	NA	NA
Megasphaera_elsdenii	increase	decrease	decrease	decrease	0.309954	0.500789	0.690062	0.787075	0.473775	0.67155	0.107644	0.233591	NA	NA	NA
Phascolarctobacterium_succinatutens	decrease	decrease	increase	increase	0.310711	0.500789	0.770523	0.841785	0.00144006	0.0504022	0.199453	0.352076	NA	NA	NA
Parabacteroides_gordonii	decrease	increase	increase	increase	0.310711	0.500789	0.0104924	0.0566587	0.322052	0.52133	0.0141455	0.0597007	Yes	1	increase
Filifactor_alocis	increase	increase	increase	increase	0.314854	0.500789	0.0204858	0.0921863	0.155218	0.519339	0.00572394	0.0313065	NA	NA	NA
Bacteroides_xylanisolvens	decrease	increase	increase	increase	0.315421	0.500789	0.78041	0.846883	0.0980024	0.519339	0.105246	0.231196	Yes	1	increase
Prevotella_sp_CAG_617	increase	increase	increase	increase	0.317311	0.500789	0.352822	0.536328	7.56197e-06	0.00172035	0.437978	0.548496	NA	NA	NA
Prevotella_sp_CAG_5226	decrease	increase	decrease	decrease	0.317311	0.500789	0.886525	0.925709	0.0175664	0.249773	0.275342	0.426542	NA	NA	NA
Prevotella_oralis	decrease	decrease	increase	increase	0.317311	0.500789	0.544667	0.702159	0.0801916	0.486496	0.142113	0.275987	NA	NA	NA
Campylobacter_gracilis	decrease	increase	increase	increase	0.317311	0.500789	0.0522745	0.168407	0.155218	0.519339	0.0157097	0.0652752	NA	NA	NA
Kluyvera_georgiana	increase	increase	increase	increase	0.317311	0.500789	0.270206	0.465993	0.155218	0.519339	0.0944646	0.210971	NA	NA	NA
Prevotella_denticola	decrease	increase	increase	increase	0.317311	0.500789	0.854822	0.907648	0.155218	0.519339	0.437978	0.548496	NA	NA	NA
Erysipelothrix_larvae	decrease	decrease	increase	increase	0.317311	0.500789	0.129748	0.306529	0.230114	0.519339	0.347195	0.488442	NA	NA	NA
Anaerostipes_caccae	increase	increase	increase	increase	0.317311	0.500789	0.0723349	0.205069	0.317311	0.519339	0.0348303	0.115957	NA	NA	NA
Bacteroides_coagulans	decrease	increase	increase	increase	0.317311	0.500789	0.380187	0.557607	0.317311	0.519339	0.0944646	0.210971	NA	NA	NA
Campylobacter_rectus	increase	increase	increase	increase	0.317311	0.500789	0.0574539	0.176088	0.317311	0.519339	0.0944646	0.210971	NA	NA	NA
Citrobacter_werkmanii	increase	increase	increase	increase	0.317311	0.500789	0.0811962	0.225678	0.317311	0.519339	0.077247	0.180805	NA	NA	NA
Clostridium_hylemonae	decrease	increase	increase	increase	0.317311	0.500789	0.134412	0.313629	0.317311	0.519339	0.142113	0.275987	NA	NA	NA
Clostridium_paraputrificum	increase	increase	decrease	decrease	0.317311	0.500789	0.0362953	0.137196	0.317311	0.519339	0.0346263	0.115957	NA	NA	NA
Clostridium_sp_CAG_413	decrease	decrease	increase	increase	0.317311	0.500789	0.870449	0.915667	0.317311	0.519339	0.437978	0.548496	NA	NA	NA
Clostridium_sp_D5	decrease	increase	increase	increase	0.317311	0.500789	0.302113	0.499055	0.317311	0.519339	0.142113	0.275987	NA	NA	NA
Eubacterium_yurii	increase	increase	increase	increase	0.317311	0.500789	0.473006	0.638558	0.317311	0.519339	0.437978	0.548496	NA	NA	NA
Haemophilus_pittmaniae	decrease	decrease	increase	increase	0.317311	0.500789	0.0154888	0.0763665	0.317311	0.519339	0.437978	0.548496	NA	NA	NA
Lactobacillus_gasseri	decrease	increase	increase	increase	0.317311	0.500789	0.864094	0.91407	0.317311	0.519339	0.584258	0.657434	NA	NA	NA
Lactobacillus_iners	decrease	increase	increase	increase	0.317311	0.500789	0.360854	0.537018	0.317311	0.519339	0.142113	0.275987	NA	NA	NA
Oribacterium_sp_oral_taxon_078	decrease	increase	increase	increase	0.317311	0.500789	0.382556	0.557607	0.317311	0.519339	0.341033	0.481035	NA	NA	NA
Parvimonas_sp_KA00067	increase	increase	increase	increase	0.317311	0.500789	0.164431	0.347882	0.317311	0.519339	0.077247	0.180805	NA	NA	NA
Peptoanaerobacter_stomatis	increase	increase	increase	increase	0.317311	0.500789	0.406639	0.576411	0.317311	0.519339	0.142113	0.275987	NA	NA	NA
Porphyromonas_gingivalis	increase	increase	increase	increase	0.317311	0.500789	0.0323575	0.127408	0.317311	0.519339	0.077247	0.180805	NA	NA	NA
Prevotella_melaninogenica	decrease	increase	increase	increase	0.317311	0.500789	0.0587563	0.179112	0.317311	0.519339	0.00308618	0.0209392	NA	NA	NA
Prevotella_oulorum	increase	increase	increase	increase	0.317311	0.500789	0.473006	0.638558	0.317311	0.519339	0.437978	0.548496	NA	NA	NA
Prevotella_sp_oral_taxon_376	increase	increase	increase	increase	0.317311	0.500789	0.352822	0.536328	0.317311	0.519339	0.341033	0.481035	NA	NA	NA
Proteus_hauseri	increase	increase	increase	increase	0.317311	0.500789	0.102435	0.258137	0.317311	0.519339	0.0632441	0.162195	NA	NA	NA
Proteus_mirabilis	increase	increase	decrease	increase	0.317311	0.500789	0.164431	0.347882	0.317311	0.519339	0.374445	0.509397	NA	NA	NA
Raoultella_ornithinolytica	decrease	decrease	increase	increase	0.317311	0.500789	0.350669	0.536328	0.317311	0.519339	0.142113	0.275987	NA	NA	NA
Selenomonas_noxia	decrease	increase	decrease	decrease	0.317311	0.500789	0.471133	0.638558	0.317311	0.519339	0.886093	0.911605	NA	NA	NA
Treponema_socranskii	increase	increase	increase	increase	0.317311	0.500789	0.0911775	0.236303	0.317311	0.519339	0.077247	0.180805	NA	NA	NA
Tropheryma_whipplei	decrease	decrease	decrease	decrease	0.317311	0.500789	0.153423	0.342483	0.317311	0.519339	0.0676146	0.166245	NA	NA	NA
Megamonas_rupellensis	increase	increase	decrease	decrease	0.317311	0.500789	0.237822	0.428079	0.54417	0.720791	0.705819	0.759676	NA	NA	NA
Roseburia_sp_CAG_182	increase	increase	increase	increase	0.317311	0.500789	0.20988	0.397999	0.54417	0.720791	0.929751	0.938506	NA	NA	NA
Streptococcus_lutetiensis	increase	increase	increase	increase	0.317311	0.500789	0.308059	0.499055	0.54417	0.720791	0.929751	0.938506	NA	NA	NA
Prevotella_disiens	increase	increase	decrease	increase	0.317311	0.500789	0.000895091	0.00818576	0.70837	0.830692	0.00392271	0.0236244	NA	NA	NA
Ruminococcus_sp_CAG_403	decrease	decrease	decrease	decrease	0.317311	0.500789	0.997486	0.999249	0.9838	0.998745	0.363409	0.50463	NA	NA	NA
Ruminococcus_sp_CAG_488	decrease	decrease	increase	increase	0.317311	0.500789	0.691293	0.787075	0.9838	0.998745	0.924808	0.938506	NA	NA	NA
Alistipes_timonensis	increase	increase	decrease	increase	0.317311	0.500789	0.081196	0.225678	0.98866	0.998745	0.0880988	0.201799	NA	NA	NA
Mitsuokella_jalaludinii	decrease	decrease	decrease	decrease	0.317311	0.500789	0.782658	0.846883	0.98866	0.998745	0.360075	0.501299	NA	NA	NA
Succinatimonas_hippei	decrease	increase	decrease	increase	0.317311	0.500789	0.134412	0.313629	0.98866	0.998745	0.153007	0.289793	NA	NA	NA
Alistipes_finegoldii	decrease	increase	increase	decrease	0.31847	0.500789	0.595128	0.73356	0.252734	0.519339	0.983388	0.985226	NA	NA	NA
Collinsella_intestinalis	decrease	decrease	increase	increase	0.323672	0.500789	0.000247361	0.00289664	0.239042	0.519339	3.77394e-07	1.01142e-05	NA	NA	NA
Campylobacter_showae	increase	increase	increase	increase	0.324731	0.500789	0.000250327	0.00289664	0.305178	0.519339	0.000108619	0.00158479	NA	NA	NA
Oribacterium_sinus	increase	increase	increase	increase	0.324731	0.500789	0.0696961	0.201621	0.317311	0.519339	0.0632441	0.162195	NA	NA	NA
Propionibacterium_acidifaciens	decrease	increase	increase	increase	0.324731	0.500789	0.0468226	0.157091	0.324731	0.52133	0.269441	0.421436	NA	NA	NA
Bacteroides_sp_OM05_12	increase	increase	decrease	increase	0.324731	0.500789	0.0501575	0.164389	0.697403	0.82635	0.0817747	0.19057	NA	NA	NA
Dialister_succinatiphilus	decrease	increase	decrease	decrease	0.324731	0.500789	0.982407	0.996466	0.98866	0.998745	0.717668	0.76545	NA	NA	NA
Haemophilus_sp_HMSC71H05	increase	increase	increase	increase	0.345313	0.530932	0.877169	0.917629	0.304816	0.519339	0.818132	0.851493	NA	NA	NA
Lawsonibacter_asaccharolyticus	decrease	increase	decrease	increase	0.353965	0.542605	0.181847	0.373201	0.78834	0.901273	0.298753	0.457519	Yes	1	increase
Streptococcus_vestibularis	increase	increase	increase	increase	0.362827	0.55453	0.0680518	0.197874	0.491077	0.685119	0.00379095	0.0231221	NA	NA	NA
Bacteroides_salyersiae	decrease	decrease	increase	increase	0.378464	0.576665	0.913331	0.943277	0.0653312	0.486496	0.194726	0.346754	Yes	1	increase
Bacteroides_intestinalis	decrease	decrease	decrease	decrease	0.379563	0.576665	0.954563	0.976963	0.325402	0.52133	0.901878	0.926066	Yes	1	decrease
Butyricimonas_virosa	decrease	increase	decrease	increase	0.393902	0.596494	0.0423914	0.148289	0.66024	0.791849	0.0432712	0.134845	Yes	1	increase
Intestinimonas_butyriciproducens	decrease	increase	increase	increase	0.394944	0.596494	0.0612053	0.184593	0.360246	0.560331	0.143881	0.278413	NA	NA	NA
Collinsella_stercoris	increase	increase	increase	increase	0.401425	0.60061	0.00290526	0.0193798	0.0613872	0.481572	1.70636e-07	4.81374e-06	Yes	1	increase
Bacteroides_plebeius	increase	decrease	increase	decrease	0.401852	0.60061	0.000126589	0.00184042	0.586016	0.736567	8.72793e-07	2.03399e-05	NA	NA	NA
Bacteroides_dorei	increase	decrease	decrease	decrease	0.402023	0.60061	0.0136617	0.0704198	0.945037	0.998745	0.0891112	0.203249	NA	NA	NA
Citrobacter_freundii	increase	increase	decrease	increase	0.411838	0.611192	0.159485	0.347537	0.486401	0.683063	0.0746285	0.180184	NA	NA	NA
Blautia_hydrogenotrophica	decrease	increase	increase	increase	0.411838	0.611192	0.208676	0.397999	0.575572	0.726019	0.0605438	0.162195	NA	NA	NA
Streptococcus_anginosus_group	increase	increase	increase	increase	0.414648	0.613583	1.59267e-05	0.000361217	0.291246	0.519339	5.95731e-09	2.66093e-07	Yes	1	increase
Ruminococcaceae_bacterium_D16	increase	increase	decrease	increase	0.421446	0.620059	0.0288961	0.117329	0.931407	0.998745	0.199685	0.352076	NA	NA	NA
Veillonella_tobetsuensis	decrease	decrease	decrease	decrease	0.421446	0.620059	0.283225	0.479369	0.939923	0.998745	0.177822	0.31984	NA	NA	NA
Alistipes_putredinis	decrease	decrease	decrease	decrease	0.439935	0.645407	0.0221218	0.0972329	0.366472	0.567159	0.0980823	0.21724	NA	NA	NA
Coprococcus_catus	decrease	decrease	increase	increase	0.449316	0.650923	0.800979	0.863412	0.31877	0.519858	0.383931	0.519664	NA	NA	NA
Parabacteroides_goldsteinii	decrease	increase	decrease	increase	0.44951	0.650923	0.169432	0.355807	0.373821	0.574624	0.00622031	0.0320585	NA	NA	NA
Klebsiella_pneumoniae	increase	increase	decrease	increase	0.450379	0.650923	0.00179494	0.0132173	0.613805	0.765155	0.742638	0.786668	Yes	1	increase
Prevotella_timonensis	increase	increase	decrease	increase	0.450454	0.650923	0.202225	0.397999	0.648146	0.780176	0.0466599	0.140504	NA	NA	NA
Agathobaculum_butyriciproducens	decrease	decrease	decrease	decrease	0.450843	0.650923	0.0203023	0.0921863	0.0382077	0.405298	0.354746	0.497759	Yes	1	decrease
Actinomyces_graevenitzii	increase	decrease	increase	decrease	0.451324	0.650923	0.850515	0.907648	0.435651	0.635324	0.263868	0.421436	NA	NA	NA
Bacteroides_coprophilus	decrease	decrease	decrease	increase	0.459297	0.660561	0.381126	0.557607	0.993319	0.998745	0.786004	0.826074	NA	NA	NA
Clostridium_asparagiforme	decrease	increase	increase	increase	0.467412	0.667791	0.310029	0.499393	0.413642	0.613052	0.00105804	0.00900174	NA	NA	NA
Streptococcus_milleri	decrease	increase	increase	increase	0.468236	0.667791	0.642487	0.775086	0.155218	0.519339	0.0085946	0.0404097	NA	NA	NA
Streptococcus_thermophilus	increase	decrease	decrease	decrease	0.468236	0.667791	0.851777	0.907648	0.913982	0.998745	0.615912	0.682084	NA	NA	NA
Klebsiella_quasipneumoniae	increase	increase	decrease	increase	0.474335	0.671246	5.26773e-05	0.0009956	0.576028	0.726019	0.0584337	0.159798	NA	NA	NA
Actinomyces_sp_HMSC035G02	increase	decrease	increase	increase	0.474335	0.671246	0.675697	0.780047	0.819299	0.927316	0.150166	0.286438	NA	NA	NA
Allisonella_histaminiformans	increase	increase	increase	decrease	0.474592	0.671246	0.714652	0.805086	0.258719	0.519339	0.784374	0.825982	Yes	1	decrease
Odoribacter_splanchnicus	decrease	increase	increase	increase	0.491415	0.69123	0.149388	0.341544	0.0428333	0.406024	0.00216567	0.0163493	Yes	1	increase
Roseburia_sp_CAG_471	decrease	increase	increase	increase	0.492772	0.69123	0.341164	0.536328	0.241395	0.519339	0.0312781	0.108864	NA	NA	NA
Dielma_fastidiosa	increase	increase	increase	increase	0.492772	0.69123	0.000497583	0.00503803	0.47178	0.670812	0.000211502	0.00251922	NA	NA	NA
Butyricicoccus_pullicaecorum	increase	increase	increase	increase	0.50494	0.704728	0.053094	0.170081	0.648146	0.780176	0.912323	0.929667	NA	NA	NA
Streptococcus_mitis	decrease	increase	decrease	increase	0.505292	0.704728	0.00138628	0.0106219	0.131429	0.519339	0.000264938	0.00295848	NA	NA	NA
Christensenella_minuta	increase	increase	increase	increase	0.507899	0.704728	0.0139753	0.0707499	0.0860353	0.496516	0.000779281	0.00707957	NA	NA	NA
Absiella_dolichum	decrease	decrease	decrease	increase	0.507899	0.704728	0.733239	0.813594	0.486401	0.683063	0.118625	0.245494	NA	NA	NA
Eubacterium_infirmum	increase	decrease	increase	increase	0.513453	0.707653	0.591801	0.7323	0.6739	0.804788	0.276309	0.426806	NA	NA	NA
Klebsiella_variicola	increase	increase	decrease	increase	0.514066	0.707653	6.42924e-05	0.00104154	0.342761	0.541516	0.106253	0.231522	NA	NA	NA
Veillonella_atypica	decrease	decrease	increase	increase	0.515659	0.707653	0.379101	0.557607	0.530902	0.720791	0.00216145	0.0163493	NA	NA	NA
Eubacterium_dolichum_CAG_375	decrease	decrease	decrease	increase	0.525019	0.707653	0.646773	0.778599	0.728465	0.847702	0.192752	0.344383	NA	NA	NA
Collinsella_aerofaciens	decrease	decrease	increase	increase	0.525965	0.707653	0.828118	0.887604	0.737839	0.853323	0.908329	0.929667	Yes	3	either
Streptococcus_sp_A12	increase	increase	decrease	increase	0.529321	0.707653	0.681316	0.780239	0.54417	0.720791	0.0519126	0.150406	NA	NA	NA
Alloprevotella_tannerae	increase	increase	increase	increase	0.54417	0.707653	0.0111038	0.0588399	0.011997	0.188228	0.00203217	0.0157861	NA	NA	NA
Bifidobacterium_breve	increase	increase	increase	decrease	0.54417	0.707653	0.255078	0.455803	0.0513962	0.441232	0.717668	0.76545	NA	NA	NA
Citrobacter_portucalensis	increase	increase	increase	increase	0.54417	0.707653	0.0659044	0.192618	0.131217	0.519339	0.0694456	0.169967	NA	NA	NA
Prevotella_corporis	decrease	increase	increase	increase	0.54417	0.707653	0.0719582	0.205027	0.261804	0.519339	0.0541494	0.152802	NA	NA	NA
Klebsiella_aerogenes	increase	increase	increase	increase	0.54417	0.707653	0.119664	0.289956	0.305178	0.519339	0.0610102	0.162195	NA	NA	NA
Dorea_sp_CAG_317	decrease	increase	increase	increase	0.54417	0.707653	0.346405	0.536328	0.54417	0.720791	0.147874	0.283074	NA	NA	NA
Citrobacter_koseri	increase	increase	increase	increase	0.54417	0.707653	0.476893	0.642276	0.559764	0.726019	0.368274	0.504847	NA	NA	NA
Lactobacillus_crispatus	increase	increase	increase	increase	0.54417	0.707653	0.089804	0.236303	0.98866	0.998745	0.269441	0.421436	NA	NA	NA
Victivallis_vadensis	decrease	increase	increase	increase	0.54417	0.707653	0.0908399	0.236303	0.993319	0.998745	0.0541649	0.152802	NA	NA	NA
Megamonas_hypermegale	increase	increase	increase	increase	0.544763	0.707653	0.000714704	0.00675396	0.720684	0.840798	0.002212	0.0164671	Yes	1	decrease
Lachnospiraceae_bacterium_2_1_46FAA	increase	increase	increase	increase	0.545436	0.707653	0.282124	0.478935	0.317311	0.519339	0.0518207	0.150406	NA	NA	NA
Adlercreutzia_equolifaciens	increase	increase	increase	increase	0.547301	0.707653	0.313633	0.503767	0.290343	0.519339	0.020275	0.0781827	NA	NA	NA
Clostridium_leptum	increase	increase	decrease	increase	0.54887	0.707653	0.0638052	0.189371	0.402535	0.604466	0.0502624	0.148026	Yes	1	increase
Prevotella_sp_CAG_279	decrease	decrease	increase	increase	0.551241	0.707653	0.561712	0.704626	0.647748	0.780176	0.185824	0.333116	NA	NA	NA
Blautia_wexlerae	decrease	increase	increase	increase	0.557554	0.707653	0.00150445	0.0113737	0.626947	0.773064	0.037868	0.123764	Yes	1	decrease
Eubacterium_hallii	decrease	increase	decrease	increase	0.55935	0.707653	0.000662497	0.0063667	0.0769488	0.486496	0.000112987	0.00159371	NA	NA	NA
Prevotella_oris	increase	decrease	increase	increase	0.559764	0.707653	0.438799	0.617368	0.0801916	0.486496	0.175126	0.318195	NA	NA	NA
Prevotella_sp_CAG_1185	decrease	increase	decrease	increase	0.559764	0.707653	0.944222	0.968126	0.0801916	0.486496	0.491766	0.601938	NA	NA	NA
Weissella_confusa	decrease	decrease	decrease	increase	0.559764	0.707653	0.614968	0.749328	0.314854	0.519339	0.861193	0.891119	NA	NA	NA
Acidaminococcus_fermentans	decrease	decrease	increase	increase	0.559764	0.707653	0.82543	0.886399	0.317311	0.519339	0.216866	0.360995	NA	NA	NA
Bacteroides_faecichinchillae	decrease	increase	increase	increase	0.559764	0.707653	0.223038	0.41505	0.317311	0.519339	0.00466399	0.0271728	NA	NA	NA
Clostridium_butyricum	increase	increase	decrease	increase	0.559764	0.707653	0.679618	0.780047	0.317311	0.519339	0.272381	0.423177	NA	NA	NA
Ruminococcus_sp_CAG_579	decrease	decrease	increase	increase	0.559764	0.707653	0.284131	0.479471	0.317311	0.519339	0.584258	0.657434	NA	NA	NA
Prevotella_sp_AM42_24	increase	decrease	decrease	decrease	0.559764	0.707653	0.997486	0.999249	0.360829	0.560331	0.0285699	0.103469	NA	NA	NA
Catenibacterium_mitsuokai	decrease	increase	increase	increase	0.559764	0.707653	0.711925	0.805086	0.575572	0.726019	0.655747	0.721982	NA	NA	NA
Lactobacillus_delbrueckii	increase	decrease	decrease	decrease	0.559764	0.707653	0.618493	0.749328	0.575572	0.726019	0.661402	0.723493	NA	NA	NA
Clostridium_neonatale	decrease	increase	decrease	decrease	0.559764	0.707653	0.194318	0.387951	0.98866	0.998745	0.724435	0.770431	NA	NA	NA
Coprococcus_eutactus	decrease	increase	increase	increase	0.563338	0.708396	0.211206	0.39918	0.480837	0.679443	0.780301	0.823309	Yes	1	decrease
Bacteroides_vulgatus	increase	increase	decrease	increase	0.571874	0.708396	0.00911138	0.0516923	0.704569	0.830692	0.493005	0.601938	NA	NA	NA
Lachnospira_pectinoschiza	increase	decrease	decrease	decrease	0.575173	0.708396	0.0175917	0.0845296	0.250325	0.519339	0.00336917	0.0220229	Yes	1	decrease
Streptococcus_infantis	decrease	decrease	decrease	decrease	0.575535	0.708396	7.94719e-05	0.00121785	0.206002	0.519339	2.60866e-06	5.37786e-05	NA	NA	NA
Enterococcus_faecium	increase	increase	decrease	increase	0.575572	0.708396	0.208938	0.397999	0.155218	0.519339	0.0731436	0.178204	Yes	1	decrease
Gardnerella_vaginalis	decrease	decrease	increase	increase	0.575572	0.708396	0.592814	0.7323	0.295701	0.519339	0.315575	0.476474	NA	NA	NA
Citrobacter_braakii	decrease	decrease	increase	increase	0.575572	0.708396	0.436143	0.615156	0.317311	0.519339	0.270474	0.421436	NA	NA	NA
Granulicatella_adiacens	decrease	increase	decrease	increase	0.575572	0.708396	0.00191319	0.0137202	0.317311	0.519339	0.0298918	0.106106	NA	NA	NA
Campylobacter_concisus	increase	increase	decrease	increase	0.575572	0.708396	0.0181905	0.0852396	0.54417	0.720791	0.0284656	0.103469	NA	NA	NA
Ruminococcus_sp_CAG_330	decrease	decrease	increase	increase	0.575572	0.708396	0.493051	0.660899	0.622121	0.769198	0.718323	0.76545	NA	NA	NA
Clostridium_disporicum	increase	increase	decrease	decrease	0.575572	0.708396	0.0289701	0.117329	1	1	0.0186654	0.075132	Yes	1	decrease
Proteobacteria_bacterium_CAG_139	decrease	decrease	decrease	decrease	0.578909	0.710422	0.00263482	0.0179993	0.994355	0.998745	0.0104144	0.0469976	Yes	1	decrease
Sutterella_parvirubra	decrease	decrease	decrease	decrease	0.581145	0.710422	0.0302113	0.120632	0.793453	0.902553	0.151466	0.287892	NA	NA	NA
Streptococcus_parasanguinis	increase	decrease	increase	decrease	0.58138	0.710422	0.0933128	0.240493	0.467332	0.66786	0.436054	0.548496	NA	NA	NA
Eubacterium_sulci	increase	decrease	decrease	decrease	0.603533	0.735736	4.30869e-07	1.2858e-05	0.789788	0.901273	0.000135759	0.00173254	NA	NA	NA
Actinobaculum_sp_oral_taxon_183	decrease	decrease	decrease	increase	0.609281	0.740978	0.746346	0.823304	0.317311	0.519339	0.0957095	0.212864	NA	NA	NA
Streptococcus_gordonii	increase	increase	increase	increase	0.614642	0.745727	0.0484007	0.160486	0.242446	0.519339	0.000471277	0.00505209	NA	NA	NA
Porphyromonas_uenonis	increase	increase	increase	increase	0.622121	0.753016	0.00617045	0.0376198	0.305178	0.519339	0.00513539	0.0289744	Yes	1	increase
Peptostreptococcus_anaerobius	increase	increase	increase	increase	0.635077	0.761498	0.0442362	0.152012	0.011997	0.188228	0.00133108	0.0111478	Yes	2	increase
Enterobacter_cloacae_complex	increase	increase	increase	increase	0.635077	0.761498	0.0138321	0.0706561	0.146862	0.519339	0.00280228	0.0197634	NA	NA	NA
Sanguibacteroides_justesenii	increase	increase	increase	increase	0.635077	0.761498	0.305949	0.499055	0.155218	0.519339	0.0085946	0.0404097	NA	NA	NA
Prevotella_buccalis	increase	increase	increase	increase	0.635077	0.761498	0.0988312	0.251288	0.98866	0.998745	0.0169642	0.0694107	NA	NA	NA
Desulfovibrionaceae_bacterium	increase	increase	decrease	increase	0.648146	0.773545	0.944222	0.968126	1	1	0.804626	0.843992	Yes	1	decrease
Bacteroides_faecis	increase	decrease	increase	increase	0.653958	0.778667	0.00016007	0.00216094	0.738922	0.853323	0.938161	0.943796	Yes	1	increase
Olsenella_scatoligenes	increase	increase	increase	increase	0.661324	0.782658	0.0184566	0.085778	0.648146	0.780176	0.0078493	0.0379029	NA	NA	NA
Bacteroides_oleiciplenus	decrease	decrease	increase	decrease	0.661324	0.782658	0.18514	0.373201	0.98866	0.998745	0.0676146	0.166245	NA	NA	NA
Slackia_isoflavoniconvertens	increase	increase	increase	increase	0.662556	0.782658	0.851777	0.907648	0.155218	0.519339	0.0632436	0.162195	NA	NA	NA
Asaccharobacter_celatus	increase	increase	increase	increase	0.663425	0.782658	0.0556373	0.176088	0.464941	0.667344	0.000567992	0.00553534	NA	NA	NA
Holdemanella_biformis	increase	increase	increase	increase	0.671074	0.789862	0.296608	0.496097	0.734711	0.852789	0.817983	0.851493	NA	NA	NA
Lactobacillus_mucosae	increase	increase	increase	decrease	0.675348	0.79307	0.555462	0.702159	0.635077	0.778868	0.500197	0.60933	NA	NA	NA
Desulfovibrio_piger	increase	increase	increase	increase	0.676969	0.793154	0.00677469	0.0408644	0.104023	0.519339	0.0106294	0.0470858	Yes	1	decrease
Oribacterium_parvum	decrease	decrease	increase	increase	0.687994	0.804231	0.150615	0.342428	0.155218	0.519339	0.0105167	0.0469976	NA	NA	NA
Oxalobacter_formigenes	decrease	increase	decrease	increase	0.693997	0.807851	0.0956069	0.24529	0.499451	0.69073	0.0275165	0.101716	Yes	1	decrease
Clostridium_sp_CAG_58	increase	increase	increase	decrease	0.696494	0.807851	0.362588	0.538186	0.0679933	0.486496	0.286402	0.439861	Yes	1	increase
Clostridium_saccharolyticum	increase	increase	increase	increase	0.697403	0.807851	0.0977241	0.249593	0.97359	0.998745	0.51181	0.620657	NA	NA	NA
Harryflintia_acetispora	decrease	decrease	increase	increase	0.70837	0.815312	0.0851174	0.232027	0.305178	0.519339	0.0193384	0.075132	Yes	1	decrease
Phascolarctobacterium_sp_CAG_266	decrease	decrease	decrease	increase	0.70837	0.815312	0.787221	0.850199	0.54417	0.720791	0.305043	0.461873	NA	NA	NA
Bacteroides_eggerthii	decrease	decrease	increase	decrease	0.70862	0.815312	0.220053	0.411782	0.0862084	0.496516	0.0140258	0.0596653	Yes	1	decrease
Prevotella_stercorea	decrease	decrease	increase	decrease	0.712115	0.817495	3.90471e-16	2.21397e-13	0.337698	0.535374	1.2449e-05	0.000222421	Yes	1	increase
Tyzzerella_nexilis	decrease	increase	increase	increase	0.717994	0.819198	0.156813	0.344642	0.047714	0.434198	0.0263329	0.098017	NA	NA	NA
Fusobacterium_nucleatum	decrease	increase	increase	increase	0.719999	0.819198	3.09771e-10	2.1955e-08	0.0225072	0.272287	1.04212e-10	7.97965e-09	Yes	3	increase
Fretibacterium_fastidiosum	increase	increase	increase	increase	0.719999	0.819198	0.00309032	0.0201404	0.0423077	0.406024	3.59802e-05	0.000602669	NA	NA	NA
Coprobacter_secundus	increase	increase	increase	increase	0.719999	0.819198	0.201317	0.397999	0.217331	0.519339	0.246349	0.403801	NA	NA	NA
Firmicutes_bacterium_CAG_170	decrease	decrease	increase	increase	0.731692	0.830657	0.263522	0.465993	0.221919	0.519339	0.65598	0.721982	NA	NA	NA
Actinomyces_oris	decrease	decrease	decrease	decrease	0.749427	0.848908	0.572393	0.714861	0.0801916	0.486496	0.433711	0.548496	NA	NA	NA
Oscillibacter_sp_CAG_241	increase	increase	increase	decrease	0.753804	0.851982	0.573898	0.715165	0.216086	0.519339	0.0548121	0.153818	NA	NA	NA
Alistipes_onderdonkii	increase	increase	decrease	increase	0.759979	0.857069	0.897795	0.935753	0.648146	0.780176	0.045665	0.138514	NA	NA	NA
Parabacteroides_merdae	increase	increase	increase	decrease	0.768159	0.86439	0.526429	0.702159	0.129976	0.519339	0.434969	0.548496	Yes	1	decrease
Veillonella_infantium	decrease	increase	decrease	increase	0.786252	0.882809	0.207364	0.397999	0.391987	0.594333	0.117797	0.244725	NA	NA	NA
Cloacibacillus_evryensis	decrease	decrease	increase	increase	0.791897	0.887202	0.0413813	0.148289	0.182692	0.519339	0.0608465	0.162195	Yes	2	increase
Intestinibacter_bartlettii	increase	increase	decrease	increase	0.797509	0.891538	5.92596e-05	0.00103797	0.97721	0.998745	0.000121877	0.00164459	NA	NA	NA
Sellimonas_intestinalis	decrease	increase	increase	increase	0.799627	0.891959	0.0108241	0.0578989	0.705811	0.830692	0.0556861	0.154652	Yes	1	decrease
Phascolarctobacterium_faecium	decrease	increase	increase	increase	0.825759	0.919105	0.231251	0.428079	0.88436	0.991537	0.585067	0.657434	NA	NA	NA
Prevotella_sp_CAG_520	decrease	decrease	increase	decrease	0.829706	0.921496	2.85583e-08	1.47205e-06	0.0470677	0.434198	0.663674	0.724499	NA	NA	NA
Actinomyces_sp_ICM47	decrease	decrease	decrease	decrease	0.849426	0.941355	0.00500722	0.0316471	0.52721	0.720791	0.0301701	0.106389	NA	NA	NA
Bifidobacterium_bifidum	increase	decrease	increase	increase	0.854305	0.944717	0.121035	0.290696	0.931703	0.998745	0.814843	0.851376	NA	NA	NA
Megamonas_funiformis	increase	increase	decrease	increase	0.86165	0.950786	0.0847399	0.232027	0.993484	0.998745	0.169102	0.315814	Yes	1	decrease
Gemella_haemolysans	decrease	decrease	decrease	decrease	0.864001	0.95133	0.266329	0.465993	0.0742355	0.486496	0.0445517	0.13724	NA	NA	NA
Bacteroides_cellulosilyticus	decrease	increase	increase	increase	0.871735	0.957786	0.333835	0.530208	0.0829939	0.496516	0.00162161	0.0129728	Yes	1	decrease
Turicimonas_muris	decrease	decrease	decrease	decrease	0.889497	0.975209	0.236588	0.428079	0.977071	0.998745	0.0851486	0.197574	Yes	1	decrease
Veillonella_dispar	decrease	increase	increase	increase	0.896008	0.978227	0.203012	0.397999	0.743992	0.857003	0.00896824	0.0414395	NA	NA	NA
Streptococcus_australis	increase	increase	decrease	increase	0.897634	0.978227	0.0912704	0.236303	0.541623	0.720791	0.121744	0.250018	NA	NA	NA
Coprobacillus_cateniformis	increase	increase	decrease	increase	0.899889	0.978227	0.000310447	0.00352047	0.424511	0.625089	0.0295526	0.105601	Yes	1	increase
Dorea_formicigenerans	increase	decrease	decrease	increase	0.899893	0.978227	0.936091	0.963274	0.385105	0.587995	0.0178375	0.0724312	Yes	1	increase
Dialister_invisus	increase	increase	increase	increase	0.912465	0.989793	0.157638	0.3451	0.513453	0.707033	0.199111	0.352076	NA	NA	NA
Firmicutes_bacterium_CAG_238	increase	increase	increase	increase	0.9183	0.992192	0.138612	0.322102	0.0513962	0.441232	0.0448828	0.13747	NA	NA	NA
Gemella_sanguinis	decrease	increase	decrease	decrease	0.924484	0.992192	0.0498916	0.164389	0.641035	0.780176	0.167728	0.314344	NA	NA	NA
Dorea_longicatena	decrease	decrease	increase	increase	0.949914	0.992192	0.575483	0.715567	0.841158	0.947344	0.0364348	0.12055	NA	NA	NA
Granulicatella_elegans	decrease	decrease	decrease	decrease	0.951302	0.992192	0.0390364	0.145616	0.0850776	0.496516	0.566171	0.657434	NA	NA	NA
Atopobium_rimae	increase	increase	decrease	increase	0.966602	0.992192	0.022476	0.0980301	0.317311	0.519339	0.00613169	0.0319086	NA	NA	NA
Scardovia_wiggsiae	increase	increase	decrease	increase	0.966602	0.992192	0.223263	0.41505	0.317311	0.519339	0.0223106	0.0854177	NA	NA	NA
Clostridium_sp_CAG_242	decrease	increase	decrease	increase	0.968098	0.992192	0.00561764	0.0350022	0.457211	0.660415	0.598552	0.666994	NA	NA	NA
Streptococcus_salivarius	decrease	decrease	decrease	decrease	0.972465	0.992192	0.000209722	0.00258505	0.790347	0.901273	0.00979891	0.0448907	NA	NA	NA
Pyramidobacter_piscolens	increase	increase	increase	increase	0.973441	0.992192	0.402325	0.576411	0.19442	0.519339	0.576944	0.657434	NA	NA	NA
Blautia_coccoides	decrease	decrease	increase	increase	0.97662	0.992192	0.155752	0.344642	0.295701	0.519339	0.028799	0.103599	NA	NA	NA
Lactobacillus_salivarius	decrease	increase	decrease	increase	0.979957	0.992192	0.0459587	0.156039	0.661324	0.791849	0.0613336	0.162195	NA	NA	NA
Anaerotruncus_colihominis	decrease	increase	increase	increase	0.982693	0.992192	0.273675	0.468802	0.0687409	0.486496	0.0409318	0.132966	Yes	2	increase
Anaerotruncus_sp_CAG_528	increase	decrease	increase	increase	0.9838	0.992192	0.000607038	0.00593432	0.155218	0.519339	0.437978	0.548496	NA	NA	NA
Citrobacter_youngae	decrease	increase	increase	increase	0.9838	0.992192	0.0714878	0.204715	0.196662	0.519339	0.041214	0.133077	NA	NA	NA
Acinetobacter_johnsonii	increase	decrease	decrease	decrease	0.9838	0.992192	0.0428914	0.148289	0.317311	0.519339	0.0676146	0.166245	NA	NA	NA
Acidaminococcus_sp_CAG_542	decrease	decrease	increase	increase	0.9838	0.992192	0.27916	0.476759	0.575572	0.726019	0.398597	0.535458	NA	NA	NA
Rothia_dentocariosa	decrease	increase	increase	increase	0.9838	0.992192	0.281353	0.478935	0.98866	0.998745	0.565559	0.657434	NA	NA	NA
Selenomonas_sputigena	increase	increase	increase	increase	0.98866	0.992192	0.0427047	0.148289	0.0225072	0.272287	0.00308618	0.0209392	NA	NA	NA
Clostridium_scindens	decrease	increase	increase	increase	0.98866	0.992192	0.000357897	0.00390245	0.0801916	0.486496	0.000698146	0.00656515	NA	NA	NA
Prevotella_nigrescens	increase	increase	increase	increase	0.98866	0.992192	0.0897175	0.236303	0.0801916	0.486496	0.0632441	0.162195	NA	NA	NA
Pyramidobacter_sp_C12_8	increase	increase	increase	increase	0.98866	0.992192	0.0276481	0.114427	0.0801916	0.486496	0.0424803	0.133155	NA	NA	NA
Fusobacterium_gonidiaformans	increase	increase	increase	increase	0.98866	0.992192	0.679618	0.780047	0.155218	0.519339	0.115722	0.24135	NA	NA	NA
Lactobacillus_fermentum	decrease	increase	decrease	increase	0.98866	0.992192	0.139946	0.323876	0.155218	0.519339	0.67538	0.73578	NA	NA	NA
Clostridiales_bacterium_1_7_47FAA	increase	increase	increase	increase	0.98866	0.992192	0.000537768	0.00534938	0.176771	0.519339	0.00052737	0.00533341	NA	NA	NA
Abiotrophia_defectiva	decrease	increase	decrease	increase	0.98866	0.992192	0.614934	0.749328	0.317311	0.519339	0.878297	0.905322	NA	NA	NA
Klebsiella_oxytoca	decrease	increase	decrease	decrease	0.98866	0.992192	0.218286	0.409829	0.317311	0.519339	0.332917	0.481035	NA	NA	NA
Lactobacillus_paragasseri	decrease	increase	increase	increase	0.98866	0.992192	0.382556	0.557607	0.317311	0.519339	0.341033	0.481035	NA	NA	NA
Saccharomyces_cerevisiae	decrease	increase	decrease	increase	0.98866	0.992192	0.237441	0.428079	0.317311	0.519339	0.176541	0.318606	NA	NA	NA
Plesiomonas_shigelloides	increase	increase	decrease	decrease	0.98866	0.992192	0.752862	0.82888	0.575572	0.726019	0.488866	0.600991	NA	NA	NA
Streptococcus_cristatus	decrease	increase	increase	increase	0.990255	0.992192	0.0910138	0.236303	0.952482	0.998745	0.147615	0.283074	NA	NA	NA
Abiotrophia_sp_HMSC24B09	decrease	decrease	decrease	increase	1	1	0.57129	0.714861	0.317311	0.519339	0.571245	0.657434	NA	NA	NA
