# Supplementary material for: Consistent signatures in the human gut microbiome of old- and young-onset colorectal cancer
Source: Nat Commun. 2024 Apr 22;15:3396. doi: 10.1038/s41467-024-47523-x (PMC11035630; doi:10.1038/s41467-024-47523-x)
Supplement: Supplementary file 8 — Dataset 5 [file 41467_2024_47523_MOESM8_ESM.xlsx]

## Sheet: Supplementary Data 5
				Weighted analysis (based on the relative abundance of taxon)						Unweighted analysis (based on the presence and absence of taxon)
Pathway	Occurrence rate	Mean abundance	Median abundance	No adjustment for cofounder			Adjustment for BMI+Sex+Tumor_Stage+Tumor_location+Family_history_CRC+Smoking			No adjustment for cofounder			Adjustment for BMI+Sex+Tumor_Stage+Tumor_location+Family_history_CRC+Smoking
				Correlation coefficient	P value	FDR adjusted P value	Correlation coefficient	P value	FDR adjusted P value	Coefficient in linear model	P value	FDR adjusted P value	Coefficient in linear model	P value	FDR adjusted P value
PWY-7237: myo-, chiro- and scillo-inositol degradation	0.943478	0.00521557	0.00487572	-0.129535	0.00539587	0.594906	-0.0391099	0.452007	0.709499	-0.0285047	0.00811028	0.827442	-0.0258222	0.0437263	0.69817
PWY-6608: guanosine nucleotides degradation III	1	0.00267157	0.00229984	0.127692	0.00609791	0.594906	0.132075	0.0107731	0.535464	NA	NA	NA	NA	NA	NA
PWY-5659: GDP-mannose biosynthesis	1	0.00316625	0.00301101	0.122014	0.00880399	0.594906	0.082506	0.112134	0.56222	NA	NA	NA	NA	NA	NA
PWY66-409: superpathway of purine nucleotide salvage	0.993478	0.00171629	0.00152669	0.110022	0.0182524	0.594906	0.106162	0.0407091	0.535464	0.00051795	0.890648	0.95234	-0.00302128	0.435664	0.906263
PWY-5840: superpathway of menaquinol-7 biosynthesis	0.969565	0.000903656	0.000760721	0.109106	0.019248	0.594906	0.0975419	0.0601799	0.535464	-0.00563141	0.48354	0.946988	-0.0100999	0.274465	0.892992
PWY-3001: superpathway of L-isoleucine biosynthesis I	1	0.00754806	0.00761448	-0.108646	0.0197658	0.594906	-0.131804	0.0109374	0.535464	NA	NA	NA	NA	NA	NA
BRANCHED-CHAIN-AA-SYN-PWY: superpathway of branched amino acid biosynthesis	1	0.00867902	0.00854482	-0.108105	0.0203908	0.594906	-0.0950886	0.0669539	0.535464	NA	NA	NA	NA	NA	NA
PWY-5103: L-isoleucine biosynthesis III	1	0.00817414	0.00804265	-0.106602	0.0222157	0.594906	-0.0894873	0.0847766	0.549723	NA	NA	NA	NA	NA	NA
PWY-5005: biotin biosynthesis II	0.96087	0.0006465	0.000509254	-0.10653	0.0223066	0.594906	-0.0940624	0.0699672	0.535464	-0.00536722	0.554175	0.946988	-0.016519	0.100337	0.794125
HEME-BIOSYNTHESIS-II: heme biosynthesis I (aerobic)	0.991304	0.000511622	0.000328862	0.106413	0.0224553	0.594906	0.122503	0.018093	0.535464	-0.00933006	0.0313546	0.827442	-0.00545071	0.249474	0.888981
COLANSYN-PWY: colanic acid building blocks biosynthesis	1	0.00238253	0.00242046	0.105984	0.023006	0.594906	0.0934421	0.0718414	0.535464	NA	NA	NA	NA	NA	NA
FOLSYN-PWY: superpathway of tetrahydrofolate biosynthesis and salvage	0.993478	0.000821639	0.000616981	0.102885	0.0273488	0.594906	0.111323	0.031828	0.535464	-0.00379946	0.312936	0.908386	-0.00345102	0.462906	0.908531
PWY-6612: superpathway of tetrahydrofolate biosynthesis	0.993478	0.000588703	0.000420602	0.102462	0.0279947	0.594906	0.111851	0.03102	0.535464	-0.00379946	0.312936	0.908386	-0.00345102	0.462906	0.908531
PWY-6151: S-adenosyl-L-methionine cycle I	1	0.0081812	0.0080261	-0.101494	0.0295174	0.594906	-0.0834382	0.108123	0.56222	NA	NA	NA	NA	NA	NA
PWY66-388: fatty acid &alpha;-oxidation III	0.280435	1.84919e-05	0	-0.10133	0.029783	0.594906	-0.0826878	0.111343	0.56222	-0.0464174	0.0268507	0.827442	-0.0461777	0.0533572	0.700314
PWY-5918: superpathay of heme biosynthesis from glutamate	0.969565	0.000612138	0.000406518	0.100738	0.0307562	0.594906	0.112616	0.0298807	0.535464	-0.00707055	0.378965	0.908386	0.000708628	0.939708	0.991096
PWY-5138: unsaturated, even numbered fatty acid &beta;-oxidation	0.971739	0.000542445	0.000415963	0.100734	0.030764	0.594906	0.0497661	0.338458	0.630644	-0.00473803	0.541199	0.946988	-0.00729052	0.390888	0.901661
P125-PWY: superpathway of (R,R)-butanediol biosynthesis	0.66087	3.0764e-05	8.37153e-06	0.0994482	0.032973	0.594906	0.126103	0.0149443	0.535464	0.0283726	0.199965	0.908386	0.0460026	0.0654082	0.718024
ASPASN-PWY: superpathway of L-aspartate and L-asparagine biosynthesis	1	0.00658283	0.00647913	-0.0989562	0.0338537	0.594906	-0.143919	0.00542	0.535464	NA	NA	NA	NA	NA	NA
PWY-6897: thiamin salvage II	1	0.00574554	0.0057217	-0.0987689	0.0341942	0.594906	-0.112707	0.0297482	0.535464	NA	NA	NA	NA	NA	NA
PWY-922: mevalonate pathway I	0.38913	2.58886e-05	0	0.0978161	0.0359719	0.594906	0.0956171	0.0654441	0.535464	0.0451034	0.0476134	0.827442	0.0316939	0.211696	0.866179
PWY-5910: superpathway of geranylgeranyldiphosphate biosynthesis I (via mevalonate)	0.38913	3.33753e-05	0	0.0973991	0.0367742	0.594906	0.0952914	0.0663711	0.535464	0.0451034	0.0476134	0.827442	0.0316939	0.211696	0.866179
PWY-5189: tetrapyrrole biosynthesis II (from glycine)	0.969565	0.000506233	0.000299385	0.0971758	0.0372101	0.594906	0.113565	0.028519	0.535464	0.00156428	0.845731	0.95234	0.000708628	0.939708	0.991096
PWY0-1297: superpathway of purine deoxyribonucleosides degradation	0.997826	0.00122501	0.000926467	0.0969628	0.03763	0.594906	0.110049	0.0338497	0.535464	-0.00137309	0.528669	0.946988	-0.00168135	0.537739	0.932896
P42-PWY: incomplete reductive TCA cycle	0.98913	0.000566692	0.000439816	0.0964684	0.0386201	0.594906	0.129091	0.0127069	0.535464	0.00912497	0.0595752	0.827442	0.00860766	0.0652562	0.718024
PWY-5505: L-glutamate and L-glutamine biosynthesis	0.982609	0.00100422	0.000813301	-0.0961936	0.0391798	0.594906	-0.0529336	0.308571	0.628805	-0.00330932	0.588527	0.946988	0.00130722	0.863346	0.987461
HEMESYN2-PWY: heme biosynthesis II (anaerobic)	0.997826	0.000522582	0.000396408	0.095156	0.0413557	0.594906	0.106652	0.0397847	0.535464	-0.00233252	0.284301	0.908386	-0.00308916	0.259773	0.892992
P621-PWY: nylon-6 oligomer degradation	0.321739	1.42463e-05	0	0.0940006	0.0438977	0.594906	0.112374	0.030237	0.535464	0.0377165	0.0840103	0.827442	0.0491428	0.0432416	0.69817
PPGPPMET-PWY: ppGpp biosynthesis	0.98913	0.00062978	0.000308968	0.0934538	0.0451458	0.594906	0.0962791	0.0635925	0.535464	0.00784573	0.105448	0.827442	0.0102544	0.0596067	0.713478
RUMP-PWY: formaldehyde oxidation I	0.563043	4.65867e-05	8.68224e-06	0.0933714	0.0453365	0.594906	0.12147	0.019097	0.535464	0.0438172	0.0586042	0.827442	0.0527485	0.0443703	0.69817
NONOXIPENT-PWY: pentose phosphate pathway (non-oxidative branch)	1	0.00492024	0.00473707	0.0932858	0.0455351	0.594906	0.141196	0.0063759	0.535464	NA	NA	NA	NA	NA	NA
PWY-5690: TCA cycle II (plants and fungi)	0.995652	0.000916437	0.000792331	0.092285	0.0479139	0.594906	0.103778	0.0454711	0.535464	-0.00194666	0.527196	0.946988	-0.00132767	0.731225	0.975734
FUCCAT-PWY: fucose degradation	0.991304	0.000927906	0.000783385	0.0914367	0.0500109	0.594906	0.0942619	0.0693728	0.535464	-0.000695236	0.872885	0.95234	-0.00304334	0.520379	0.929672
PWY-7399: methylphosphonate degradation II	0.33913	7.30804e-06	0	-0.0909076	0.0513573	0.594906	-0.0502416	0.333857	0.629775	-0.0475611	0.0314015	0.827442	-0.0400997	0.106274	0.794125
P164-PWY: purine nucleobases degradation I (anaerobic)	0.991304	0.00118989	0.00108598	0.0892168	0.055864	0.594906	0.0858196	0.0983901	0.56222	-0.000695236	0.872885	0.95234	-0.000352688	0.940444	0.991096
PWY-841: superpathway of purine nucleotides de novo biosynthesis I	1	0.00671254	0.00690527	-0.0889749	0.0565348	0.594906	-0.0923057	0.0753817	0.535464	NA	NA	NA	NA	NA	NA
PWY-7208: superpathway of pyrimidine nucleobases salvage	1	0.00452588	0.00435279	-0.0887131	0.0572684	0.594906	-0.0667737	0.198798	0.575436	NA	NA	NA	NA	NA	NA
PWY-5097: L-lysine biosynthesis VI	1	0.00886151	0.00892041	-0.0880791	0.0590775	0.594906	-0.0709024	0.172369	0.56222	NA	NA	NA	NA	NA	NA
REDCITCYC: TCA cycle VIII (helicobacter)	0.926087	0.000191062	9.66929e-05	0.0878988	0.0596006	0.594906	0.104681	0.0436149	0.535464	-0.00846797	0.489114	0.946988	-0.015916	0.249812	0.888981
PWY0-1415: superpathway of heme biosynthesis from uroporphyrinogen-III	0.963043	0.000387837	0.000248436	0.0875292	0.0606848	0.594906	0.108046	0.0372507	0.535464	-0.00111585	0.899434	0.956337	-0.00163279	0.861017	0.987461
FUC-RHAMCAT-PWY: superpathway of fucose and rhamnose degradation	0.986957	0.00133246	0.00125424	0.0874797	0.060831	0.594906	0.0698999	0.178532	0.56222	-0.00344142	0.516851	0.946988	-0.00501919	0.408095	0.901661
PWY-622: starch biosynthesis	0.567391	0.000210871	4.81895e-05	-0.0873205	0.0613041	0.594906	0.00513733	0.921335	0.961195	-0.0608922	0.00838933	0.827442	-0.0308338	0.237987	0.887077
NAGLIPASYN-PWY: lipid IVA biosynthesis	0.995652	0.00233759	0.00219209	0.0871508	0.0618114	0.594906	0.0781768	0.132311	0.56222	0.00157123	0.609833	0.946988	-0.000217076	0.936589	0.991096
PWY-6545: pyrimidine deoxyribonucleotides de novo biosynthesis III	0.997826	0.00253779	0.00254034	-0.0867334	0.0630743	0.594906	-0.0976854	0.0598021	0.535464	NA	NA	NA	NA	NA	NA
PWY-6737: starch degradation V	1	0.00889254	0.00884209	-0.0839266	0.0721292	0.598714	-0.0583033	0.261997	0.608712	NA	NA	NA	NA	NA	NA
DTDPRHAMSYN-PWY: dTDP-L-rhamnose biosynthesis I	1	0.0127316	0.0126368	-0.0830828	0.07505	0.598714	-0.105454	0.0420772	0.535464	NA	NA	NA	NA	NA	NA
PWY4LZ-257: superpathway of fermentation (Chlamydomonas reinhardtii)	0.995652	0.000850618	0.000629249	0.0819727	0.0790387	0.598714	0.100519	0.0527303	0.535464	-0.000507522	0.86909	0.95234	-0.000249056	0.948306	0.991096
PWY-7317: superpathway of dTDP-glucose-derived O-antigen building blocks biosynthesis	0.169565	8.05525e-06	0	-0.0817546	0.079842	0.598714	-0.0387467	0.456221	0.709499	-0.0305765	0.0811842	0.827442	-0.0525124	0.00866466	0.695663
PWY66-422: D-galactose degradation V (Leloir pathway)	1	0.00379337	0.00367799	-0.0817386	0.0799014	0.598714	-0.0486313	0.349601	0.630644	NA	NA	NA	NA	NA	NA
PWY-5154: L-arginine biosynthesis III (via N-acetyl-L-citrulline)	1	0.00476308	0.00463308	-0.0815284	0.0806823	0.598714	-0.0423009	0.415938	0.682271	NA	NA	NA	NA	NA	NA
PWY-6595: superpathway of guanosine nucleotides degradation (plants)	0.876087	0.000156069	7.53939e-05	0.0810551	0.0824636	0.598714	0.112932	0.0294217	0.535464	0.013359	0.386136	0.910178	0.0189262	0.283265	0.892992
PWY-7031: protein N-glycosylation (bacterial)	0.330435	2.36964e-05	0	0.0810235	0.0825839	0.598714	0.0799118	0.123912	0.56222	0.0331349	0.131815	0.848751	0.0479603	0.0478736	0.69817
GLYCOLYSIS: glycolysis I (from glucose 6-phosphate)	1	0.00448171	0.00441888	0.0809617	0.0828191	0.598714	0.0845906	0.103323	0.56222	NA	NA	NA	NA	NA	NA
PWY-6969: TCA cycle V (2-oxoglutarate:ferredoxin oxidoreductase)	0.973913	0.000980506	0.000788926	0.079836	0.0871988	0.598714	0.118414	0.0223575	0.535464	-0.00672293	0.367282	0.908386	-0.0106849	0.18725	0.854077
PWY-5484: glycolysis II (from fructose 6-phosphate)	1	0.00431113	0.00426388	0.0796908	0.0877768	0.598714	0.0767519	0.139532	0.56222	NA	NA	NA	NA	NA	NA
PWY-7323: superpathway of GDP-mannose-derived O-antigen building blocks biosynthesis	1	0.00225971	0.00226762	0.0796771	0.0878314	0.598714	0.0466606	0.369497	0.65222	NA	NA	NA	NA	NA	NA
PWY-7219: adenosine ribonucleotides de novo biosynthesis	1	0.0104932	0.0104788	-0.0788865	0.091036	0.598714	-0.0580454	0.264117	0.608712	NA	NA	NA	NA	NA	NA
PYRIDNUCSYN-PWY: NAD biosynthesis I (from aspartate)	1	0.00739558	0.007569	-0.0787087	0.0917695	0.598714	-0.0974265	0.0604854	0.535464	NA	NA	NA	NA	NA	NA
GLYCOGENSYNTH-PWY: glycogen biosynthesis I (from ADP-D-Glucose)	1	0.00420325	0.00410603	-0.0780112	0.094692	0.598714	-0.0397784	0.444308	0.706467	NA	NA	NA	NA	NA	NA
PWY0-1298: superpathway of pyrimidine deoxyribonucleosides degradation	0.991304	0.000911101	0.000694212	0.0777281	0.0958995	0.598714	0.0900384	0.082869	0.545883	-0.00437303	0.313977	0.908386	-0.00467815	0.388718	0.901661
PWY-7357: thiamin formation from pyrithiamine and oxythiamine (yeast)	1	0.00532754	0.00514467	-0.0776868	0.0960768	0.598714	-0.0721969	0.164647	0.56222	NA	NA	NA	NA	NA	NA
PWY0-1241: ADP-L-glycero-&beta;-D-manno-heptose biosynthesis	0.997826	0.000848901	0.000740453	0.0775527	0.0966537	0.598714	0.0507717	0.328776	0.628805	-0.00137309	0.528669	0.946988	-0.00168135	0.537739	0.932896
COMPLETE-ARO-PWY: superpathway of aromatic amino acid biosynthesis	1	0.00783584	0.00788789	-0.0774457	0.097116	0.598714	-0.0739815	0.154431	0.56222	NA	NA	NA	NA	NA	NA
PWY-5304: superpathway of sulfur oxidation (Acidianus ambivalens)	0.828261	0.000231023	8.08319e-05	-0.0773656	0.0974635	0.598714	-0.0343542	0.508892	0.74486	-0.0042166	0.811198	0.95234	-0.0068552	0.730854	0.975734
PWY-5083: NAD/NADH phosphorylation and dephosphorylation	0.986957	0.00128366	0.00106515	0.0767224	0.100288	0.598714	0.0762375	0.142212	0.56222	-0.00312161	0.556568	0.946988	-0.00530918	0.3835	0.901661
PWY1G-0: mycothiol biosynthesis	0.178261	6.33219e-06	0	0.0764514	0.101498	0.598714	0.0643172	0.21586	0.588867	0.0278442	0.119599	0.827442	0.0367032	0.0774933	0.751838
P161-PWY: acetylene degradation	0.995652	0.000886311	0.000561076	0.0756742	0.10503	0.598714	0.0890145	0.0864414	0.551895	-0.000507522	0.86909	0.95234	-0.000249056	0.948306	0.991096
PWY-5695: urate biosynthesis/inosine 5'-phosphate degradation	1	0.0102616	0.0104609	-0.0748948	0.108671	0.598714	-0.0973178	0.0607742	0.535464	NA	NA	NA	NA	NA	NA
PWY66-400: glycolysis VI (metazoan)	0.997826	0.00370089	0.00365078	0.074055	0.112703	0.598714	0.0716068	0.168134	0.56222	0.000865568	0.691285	0.946988	0.00143229	0.60135	0.961192
PWY-7392: taxadiene biosynthesis (engineered)	0.697826	0.000231737	6.85027e-05	-0.0733227	0.116315	0.598714	-0.0141847	0.7851	0.901338	-0.0351129	0.101809	0.827442	-0.0316254	0.199487	0.857698
PWY-7254: TCA cycle VII (acetate-producers)	0.893478	0.000572795	0.00031197	0.0731594	0.117132	0.598714	0.0704157	0.175341	0.56222	0.012191	0.398315	0.919299	0.000485208	0.975406	0.993917
PWY-6317: galactose degradation I (Leloir pathway)	1	0.0035668	0.00341511	-0.0728521	0.118683	0.598714	-0.0453081	0.383548	0.663219	NA	NA	NA	NA	NA	NA
UBISYN-PWY: superpathway of ubiquinol-8 biosynthesis (prokaryotic)	0.765217	0.000125701	5.21057e-05	0.0727611	0.119145	0.598714	0.0933775	0.0720389	0.535464	0.0114505	0.563736	0.946988	0.0177575	0.426037	0.903949
PWY-6215: 4-chlorobenzoate degradation	0.25	9.37615e-06	0	-0.0723774	0.12111	0.598714	-0.0409291	0.431232	0.690971	-0.0339796	0.0931072	0.827442	-0.026058	0.248871	0.888981
PWY-5855: ubiquinol-7 biosynthesis (prokaryotic)	0.773913	0.00011902	4.55578e-05	0.0723473	0.121265	0.598714	0.0911452	0.0791424	0.535464	0.00910759	0.641747	0.946988	0.0148172	0.501246	0.924385
PWY-5856: ubiquinol-9 biosynthesis (prokaryotic)	0.773913	0.00011902	4.55578e-05	0.0723473	0.121265	0.598714	0.0911452	0.0791424	0.535464	0.00910759	0.641747	0.946988	0.0148172	0.501246	0.924385
PWY-5857: ubiquinol-10 biosynthesis (prokaryotic)	0.773913	0.00011902	4.55578e-05	0.0723473	0.121265	0.598714	0.0911452	0.0791424	0.535464	0.00910759	0.641747	0.946988	0.0148172	0.501246	0.924385
PWY-6708: ubiquinol-8 biosynthesis (prokaryotic)	0.773913	0.00011902	4.55578e-05	0.0723473	0.121265	0.598714	0.0911452	0.0791424	0.535464	0.00910759	0.641747	0.946988	0.0148172	0.501246	0.924385
HCAMHPDEG-PWY: 3-phenylpropanoate and 3-(3-hydroxyphenyl)propanoate degradation to 2-oxopent-4-enoate	0.763043	0.000252739	6.05197e-05	0.0719696	0.123226	0.598714	0.0731098	0.159359	0.56222	0.014075	0.4793	0.946988	0.0194789	0.38071	0.901661
PWY-6690: cinnamate and 3-hydroxycinnamate degradation to 2-oxopent-4-enoate	0.763043	0.000252739	6.05197e-05	0.0719696	0.123226	0.598714	0.0731098	0.159359	0.56222	0.014075	0.4793	0.946988	0.0194789	0.38071	0.901661
PWY-5509: adenosylcobalamin biosynthesis from cobyrinate a,c-diamide I	0.182609	1.93866e-05	0	0.070936	0.128716	0.598714	0.12216	0.0184211	0.535464	0.0253135	0.161091	0.908386	0.0329325	0.0978724	0.794125
PWY-5791: 1,4-dihydroxy-2-naphthoate biosynthesis II (plants)	0.973913	0.000556491	0.00039456	0.0701958	0.132764	0.598714	0.0759987	0.143469	0.56222	-0.00864178	0.246358	0.908386	-0.0158505	0.0612523	0.713478
PWY-5837: 1,4-dihydroxy-2-naphthoate biosynthesis I	0.973913	0.000556491	0.00039456	0.0701958	0.132764	0.598714	0.0759987	0.143469	0.56222	-0.00864178	0.246358	0.908386	-0.0158505	0.0612523	0.713478
ARO-PWY: chorismate biosynthesis I	1	0.00798754	0.00787894	-0.0700928	0.133335	0.598714	-0.0573198	0.270144	0.610368	NA	NA	NA	NA	NA	NA
PWY-7456: mannan degradation	0.991304	0.00180119	0.00173683	0.0700198	0.133741	0.598714	0.065636	0.206574	0.579244	-0.000535331	0.901952	0.956337	-0.00353035	0.454463	0.908307
PWY-6467: Kdo transfer to lipid IVA III (Chlamydia)	0.163043	1.40346e-05	0	-0.0699788	0.133969	0.598714	-0.127871	0.013582	0.535464	-0.0279798	0.105095	0.827442	-0.041661	0.033977	0.695663
PWY-7210: pyrimidine deoxyribonucleotides biosynthesis from CTP	0.9	0.000573217	0.000406296	0.0696957	0.135554	0.598714	0.0462713	0.373508	0.65222	-0.0187088	0.182291	0.908386	-0.0267194	0.0955925	0.787233
P122-PWY: heterolactic fermentation	0.836957	0.000252213	0.000133066	0.068279	0.143702	0.598714	0.0662365	0.202442	0.575436	0.015827	0.359752	0.908386	0.00248719	0.895856	0.991096
PWY-5265: peptidoglycan biosynthesis II (staphylococci)	0.517391	0.000122913	2.52893e-05	0.0681316	0.144571	0.598714	0.0398016	0.444042	0.706467	0.020579	0.378705	0.908386	0.0128312	0.619041	0.961192
PWY-5121: superpathway of geranylgeranyl diphosphate biosynthesis II (via MEP)	0.697826	0.000351514	0.000122714	-0.068072	0.144923	0.598714	-0.00791962	0.879	0.941435	-0.0351129	0.101809	0.827442	-0.0316254	0.199487	0.857698
NONMEVIPP-PWY: methylerythritol phosphate pathway I	0.697826	0.000577629	0.000162684	-0.0678	0.14654	0.598714	-0.00410504	0.937105	0.969822	-0.0351129	0.101809	0.827442	-0.0316254	0.199487	0.857698
DENOVOPURINE2-PWY: superpathway of purine nucleotides de novo biosynthesis II	1	0.00644545	0.00653244	-0.0676739	0.147294	0.598714	-0.0716574	0.167833	0.56222	NA	NA	NA	NA	NA	NA
PWY0-1277: 3-phenylpropanoate and 3-(3-hydroxyphenyl)propanoate degradation	0.756522	0.000308735	0.000104784	0.0674816	0.14845	0.598714	0.0663343	0.201775	0.575436	0.014593	0.467413	0.946988	0.021593	0.337244	0.901661
PWY-5863: superpathway of phylloquinol biosynthesis	0.973913	0.00053813	0.000423861	0.067374	0.1491	0.598714	0.0745865	0.151079	0.56222	-0.00864178	0.246358	0.908386	-0.0158505	0.0612523	0.713478
PWY-6270: isoprene biosynthesis I	0.697826	0.000281627	6.28523e-05	-0.0671613	0.150391	0.598714	-0.00667604	0.897887	0.948615	-0.0351129	0.101809	0.827442	-0.0316254	0.199487	0.857698
GLUCONEO-PWY: gluconeogenesis I	0.997826	0.00394801	0.00405984	0.0667624	0.152834	0.598714	0.0736898	0.156067	0.56222	0.000865568	0.691285	0.946988	0.00143229	0.60135	0.961192
PWY-5860: superpathway of demethylmenaquinol-6 biosynthesis I	0.884783	0.000532899	0.000352141	0.0666329	0.153633	0.598714	0.0645499	0.2142	0.588867	-0.00513431	0.731145	0.95234	-0.00700409	0.677167	0.973278
THRESYN-PWY: superpathway of L-threonine biosynthesis	1	0.00728415	0.00733373	-0.0665523	0.154133	0.598714	-0.110814	0.0326232	0.535464	NA	NA	NA	NA	NA	NA
PWY-5850: superpathway of menaquinol-6 biosynthesis I	0.884783	0.000727021	0.000517634	0.0665132	0.154376	0.598714	0.0626309	0.228165	0.588867	-0.00513431	0.731145	0.95234	-0.00700409	0.677167	0.973278
PWY-5896: superpathway of menaquinol-10 biosynthesis	0.884783	0.000727021	0.000517634	0.0665132	0.154376	0.598714	0.0626309	0.228165	0.588867	-0.00513431	0.731145	0.95234	-0.00700409	0.677167	0.973278
PWY-1042: glycolysis IV (plant cytosol)	1	0.0117565	0.0118496	-0.0660004	0.157585	0.598714	-0.0815933	0.116174	0.56222	NA	NA	NA	NA	NA	NA
PWY-6143: CMP-pseudaminate biosynthesis	0.51087	0.000106597	4.55555e-06	-0.065975	0.157745	0.598714	-0.0965072	0.0629646	0.535464	-0.0249555	0.28583	0.908386	-0.0352121	0.177978	0.853422
PWY-5897: superpathway of menaquinol-11 biosynthesis	0.973913	0.00124416	0.00105916	0.0655098	0.160702	0.598714	0.0704776	0.174961	0.56222	-0.00864178	0.246358	0.908386	-0.0158505	0.0612523	0.713478
PWY-5898: superpathway of menaquinol-12 biosynthesis	0.973913	0.00124416	0.00105916	0.0655098	0.160702	0.598714	0.0704776	0.174961	0.56222	-0.00864178	0.246358	0.908386	-0.0158505	0.0612523	0.713478
PWY-5899: superpathway of menaquinol-13 biosynthesis	0.973913	0.00124416	0.00105916	0.0655098	0.160702	0.598714	0.0704776	0.174961	0.56222	-0.00864178	0.246358	0.908386	-0.0158505	0.0612523	0.713478
PWY-7228: superpathway of guanosine nucleotides de novo biosynthesis I	1	0.00716653	0.00712375	-0.0653255	0.161886	0.598714	-0.0876293	0.0914702	0.554522	NA	NA	NA	NA	NA	NA
PWY66-399: gluconeogenesis III	0.967391	0.00102924	0.000876965	0.0650293	0.1638	0.598714	0.0610678	0.240008	0.592426	-0.0100427	0.226636	0.908386	-0.00206676	0.829858	0.978365
PWY-724: superpathway of L-lysine, L-threonine and L-methionine biosynthesis II	1	0.00711763	0.00731321	-0.0639502	0.170922	0.598714	-0.0531478	0.306615	0.628805	NA	NA	NA	NA	NA	NA
PWY-6386: UDP-N-acetylmuramoyl-pentapeptide biosynthesis II (lysine-containing)	1	0.0103414	0.0103707	-0.0636887	0.172682	0.598714	-0.0698526	0.178827	0.56222	NA	NA	NA	NA	NA	NA
PWY-5861: superpathway of demethylmenaquinol-8 biosynthesis	0.971739	0.000990769	0.000823673	0.0635976	0.173297	0.598714	0.0747081	0.150412	0.56222	-0.00921535	0.234417	0.908386	-0.0154968	0.0809484	0.751838
POLYAMSYN-PWY: superpathway of polyamine biosynthesis I	0.995652	0.00116432	0.000947379	0.0633835	0.174753	0.598714	0.0876411	0.0914264	0.554522	0.00125142	0.684433	0.946988	-0.00168135	0.537739	0.932896
PWY-7209: superpathway of pyrimidine ribonucleosides degradation	0.767391	9.13701e-05	4.01181e-05	-0.0632526	0.175646	0.598714	-0.0165154	0.750875	0.895263	-0.0474603	0.0160524	0.827442	-0.0383706	0.0953378	0.787233
PWY-6435: 4-hydroxybenzoate biosynthesis V	0.267391	1.88051e-05	0	-0.0630727	0.176881	0.598714	0.028589	0.582552	0.808558	-0.0317896	0.124393	0.827442	-0.0192486	0.394781	0.901661
PWY-7400: L-arginine biosynthesis IV (archaebacteria)	1	0.00518011	0.00484617	-0.0627928	0.178813	0.598714	-0.01623	0.755041	0.895263	NA	NA	NA	NA	NA	NA
PWY-6803: phosphatidylcholine acyl editing	0.917391	0.000479132	0.000232319	0.0627318	0.179237	0.598714	0.0633266	0.223029	0.588867	0.0061876	0.631016	0.946988	0.00315799	0.823582	0.978365
P124-PWY: Bifidobacterium shunt	0.65	0.00015535	3.0505e-05	-0.0626401	0.179874	0.598714	-0.0103502	0.842293	0.930565	-0.0346193	0.120465	0.827442	-0.0147976	0.562023	0.945722
PWY-5838: superpathway of menaquinol-8 biosynthesis I	0.971739	0.00131879	0.0011701	0.0624958	0.180881	0.598714	0.0712859	0.170054	0.56222	-0.00921535	0.234417	0.908386	-0.0154968	0.0809484	0.751838
PWY-6590: superpathway of Clostridium acetobutylicum acidogenic fermentation	0.973913	0.000533655	0.000487859	-0.0622621	0.182521	0.598714	0.0142748	0.78377	0.901338	-0.00848187	0.255221	0.908386	-0.00709553	0.395714	0.901661
CENTFERM-PWY: pyruvate fermentation to butanoate	0.973913	0.000431282	0.000390222	-0.0621345	0.183421	0.598714	0.0137476	0.791569	0.904961	-0.00848187	0.255221	0.908386	-0.00709553	0.395714	0.901661
ARGSYN-PWY: L-arginine biosynthesis I (via L-ornithine)	1	0.00515608	0.0048791	-0.0617203	0.186365	0.598714	-0.0151268	0.771212	0.899025	NA	NA	NA	NA	NA	NA
ILEUSYN-PWY: L-isoleucine biosynthesis I (from threonine)	1	0.0107469	0.0107486	-0.0616914	0.186571	0.598714	-0.087434	0.0921977	0.554522	NA	NA	NA	NA	NA	NA
VALSYN-PWY: L-valine biosynthesis	1	0.0107469	0.0107486	-0.0616914	0.186571	0.598714	-0.087434	0.0921977	0.554522	NA	NA	NA	NA	NA	NA
ARGSYNBSUB-PWY: L-arginine biosynthesis II (acetyl cycle)	1	0.00482645	0.00448393	-0.0614842	0.188058	0.598714	-0.0126848	0.807354	0.912948	NA	NA	NA	NA	NA	NA
PWY-7560: methylerythritol phosphate pathway II	0.697826	0.000322228	0.000129877	-0.0613924	0.188719	0.598714	0.00313909	0.951884	0.978886	-0.0351129	0.101809	0.827442	-0.0316254	0.199487	0.857698
CITRULBIO-PWY: L-citrulline biosynthesis	1	0.00358804	0.00363923	-0.0613867	0.18876	0.598714	-0.11631	0.0248723	0.535464	NA	NA	NA	NA	NA	NA
PWY-7539: 6-hydroxymethyl-dihydropterin diphosphate biosynthesis III (Chlamydia)	1	0.00611492	0.00606021	-0.0611983	0.190124	0.598714	-0.0994123	0.0554047	0.535464	NA	NA	NA	NA	NA	NA
GLYCOLYSIS-TCA-GLYOX-BYPASS: superpathway of glycolysis, pyruvate dehydrogenase, TCA, and glyoxylate bypass	0.893478	0.00108004	0.000695374	0.061143	0.190525	0.598714	0.0678737	0.191484	0.571697	0.00819335	0.570344	0.946988	0.010848	0.492248	0.924111
TCA: TCA cycle I (prokaryotic)	0.98913	0.00160302	0.00137344	0.0608777	0.19246	0.598714	0.0830913	0.109603	0.56222	-0.00222823	0.646092	0.946988	-0.00387427	0.47698	0.914373
TCA-GLYOX-BYPASS: superpathway of glyoxylate bypass and TCA	0.893478	0.000740825	0.000403763	0.0608344	0.192777	0.598714	0.0692255	0.182769	0.564997	0.00819335	0.570344	0.946988	0.010848	0.492248	0.924111
KDO-NAGLIPASYN-PWY: superpathway of (Kdo)2-lipid A biosynthesis	0.791304	0.000168715	8.01321e-05	0.0603395	0.196428	0.598714	0.061422	0.237287	0.592426	0.0044217	0.816161	0.95234	0.0143203	0.503187	0.924385
PWY-7312: dTDP-D-&beta;-fucofuranose biosynthesis	0.647826	0.000656407	0.000133859	-0.0603083	0.196661	0.598714	-0.0932762	0.0723497	0.535464	-0.0396701	0.0754732	0.827442	-0.0540565	0.0313181	0.695663
PWY-5686: UMP biosynthesis	1	0.0108865	0.0109076	-0.0602047	0.197432	0.598714	-0.0322414	0.535311	0.7687	NA	NA	NA	NA	NA	NA
ARG+POLYAMINE-SYN: superpathway of arginine and polyamine biosynthesis	0.993478	0.00169882	0.0015268	0.06001	0.198887	0.598714	0.0814114	0.116992	0.56222	NA	NA	NA	NA	NA	NA
PWY-6147: 6-hydroxymethyl-dihydropterin diphosphate biosynthesis I	1	0.00612981	0.00602629	-0.0598465	0.200116	0.598714	-0.0981069	0.0587029	0.535464	NA	NA	NA	NA	NA	NA
RIBOSYN2-PWY: flavin biosynthesis I (bacteria and plants)	1	0.00902849	0.00907194	-0.0597437	0.200891	0.598714	-0.0952131	0.0665956	0.535464	NA	NA	NA	NA	NA	NA
PWY-4722: creatinine degradation II	0.486957	1.16389e-05	0	-0.0595825	0.202112	0.598714	-0.0307171	0.554791	0.788487	-0.0394199	0.0914715	0.827442	-0.0295478	0.245779	0.887581
HISTSYN-PWY: L-histidine biosynthesis	1	0.00797239	0.00815557	-0.0594489	0.203126	0.598714	-0.0916947	0.0773431	0.535464	NA	NA	NA	NA	NA	NA
PWY-7269: NAD/NADP-NADH/NADPH mitochondrial interconversion (yeast)	0.728261	0.000170674	5.07206e-05	0.0592943	0.204306	0.598714	0.0680154	0.190557	0.571697	0.00841583	0.686036	0.946988	0.0186523	0.4279	0.905055
PWY-6122: 5-aminoimidazole ribonucleotide biosynthesis II	1	0.00975631	0.00969114	-0.0586323	0.209413	0.598714	-0.0513346	0.323434	0.628805	NA	NA	NA	NA	NA	NA
PWY-6277: superpathway of 5-aminoimidazole ribonucleotide biosynthesis	1	0.00975631	0.00969114	-0.0586323	0.209413	0.598714	-0.0513346	0.323434	0.628805	NA	NA	NA	NA	NA	NA
PWY-7111: pyruvate fermentation to isobutanol (engineered)	1	0.0107168	0.010715	-0.0585923	0.209725	0.598714	-0.097692	0.0597846	0.535464	NA	NA	NA	NA	NA	NA
PWY-6629: superpathway of L-tryptophan biosynthesis	0.821739	0.00122481	0.000778814	0.0575034	0.218333	0.598714	0.0522827	0.314566	0.628805	0.0148502	0.406921	0.922561	0.0121184	0.543046	0.935298
PWY-6387: UDP-N-acetylmuramoyl-pentapeptide biosynthesis I (meso-diaminopimelate containing)	1	0.0104556	0.0104904	-0.0572125	0.220675	0.598714	-0.0614527	0.237053	0.592426	NA	NA	NA	NA	NA	NA
PWY0-1338: polymyxin resistance	0.702174	0.000120281	3.6589e-05	0.0571174	0.221444	0.598714	0.064256	0.216298	0.588867	0.00888859	0.677901	0.946988	0.0126496	0.600739	0.961192
PWY-5862: superpathway of demethylmenaquinol-9 biosynthesis	0.965217	0.000786624	0.000661855	0.0562653	0.228424	0.598714	0.0296002	0.56928	0.795459	-0.0120554	0.159344	0.908386	-0.0187996	0.0585723	0.713478
PWY-7220: adenosine deoxyribonucleotides de novo biosynthesis II	1	0.00706146	0.00685882	0.056167	0.229239	0.598714	0.0484872	0.351033	0.630644	NA	NA	NA	NA	NA	NA
PWY-7222: guanosine deoxyribonucleotides de novo biosynthesis II	1	0.00706146	0.00685882	0.056167	0.229239	0.598714	0.0484872	0.351033	0.630644	NA	NA	NA	NA	NA	NA
FASYN-INITIAL-PWY: superpathway of fatty acid biosynthesis initiation (E. coli)	0.993478	0.00256788	0.00236306	0.055904	0.231431	0.598714	0.0549849	0.290173	0.628805	0.000677855	0.857207	0.95234	-0.00132767	0.731225	0.975734
PWY-6385: peptidoglycan biosynthesis III (mycobacteria)	1	0.0104648	0.0104859	-0.0558842	0.231597	0.598714	-0.0510015	0.326588	0.628805	NA	NA	NA	NA	NA	NA
PWY-6609: adenine and adenosine salvage III	1	0.0100285	0.0102255	-0.0557789	0.232479	0.598714	-0.0791009	0.127785	0.56222	NA	NA	NA	NA	NA	NA
GLYOXYLATE-BYPASS: glyoxylate cycle	0.923913	0.000536593	0.000293775	0.0556852	0.233265	0.598714	0.0708569	0.172645	0.56222	0.00103242	0.933694	0.976434	0.0122348	0.380113	0.901661
PWY-6572: chondroitin sulfate degradation I (bacterial)	0.891304	0.000279739	0.000158229	-0.0556796	0.233312	0.598714	-0.115474	0.0259384	0.535464	-0.00661169	0.649897	0.946988	-0.018212	0.279395	0.892992
PWY-5136: fatty acid &beta;-oxidation II (peroxisome)	0.980435	0.00116804	0.000831042	0.0556413	0.233634	0.598714	0.0428827	0.409549	0.682271	-0.00308337	0.634274	0.946988	0.00146809	0.854989	0.984594
PWY-7383: anaerobic energy metabolism (invertebrates, cytosol)	0.967391	0.000765876	0.0004438	0.0555986	0.233994	0.598714	0.0797963	0.124458	0.56222	-0.0100427	0.226636	0.908386	-0.00206676	0.829858	0.978365
P562-PWY: myo-inositol degradation I	0.334783	2.45683e-05	0	-0.0553511	0.236085	0.598714	-0.0423536	0.415357	0.682271	-0.0224839	0.308421	0.908386	-0.0249636	0.309942	0.898656
HOMOSER-METSYN-PWY: L-methionine biosynthesis I	0.997826	0.00117522	0.000928776	0.0553262	0.236297	0.598714	0.0818578	0.114992	0.56222	-0.00217261	0.318656	0.908386	-0.00232952	0.395365	0.901661
ECASYN-PWY: enterobacterial common antigen biosynthesis	0.795652	0.000169935	7.15215e-05	0.0552198	0.237201	0.598714	0.0821798	0.113565	0.56222	0.00125142	0.947131	0.976719	0.0167141	0.426002	0.903949
PEPTIDOGLYCANSYN-PWY: peptidoglycan biosynthesis I (meso-diaminopimelate containing)	1	0.0104186	0.0104095	-0.0551923	0.237435	0.598714	-0.0588378	0.257641	0.604073	NA	NA	NA	NA	NA	NA
METHGLYUT-PWY: superpathway of methylglyoxal degradation	0.976087	0.000532939	0.000366256	0.0549962	0.239108	0.598714	0.0957544	0.0650565	0.535464	0.000406713	0.954642	0.976719	0.00176366	0.836281	0.978365
SO4ASSIM-PWY: sulfate reduction I (assimilatory)	0.971739	0.00104211	0.000637796	0.0547385	0.24132	0.598714	0.0750887	0.148338	0.56222	-0.00713659	0.357285	0.908386	-0.0118233	0.184242	0.853422
PWY-5845: superpathway of menaquinol-9 biosynthesis	0.965217	0.00106901	0.000943846	0.0546954	0.241691	0.598714	0.0254174	0.625081	0.839531	-0.0120554	0.159344	0.908386	-0.0187996	0.0585723	0.713478
PWY-7388: octanoyl-[acyl-carrier protein] biosynthesis (mitochondria, yeast)	0.993478	0.00261832	0.00236474	0.0546438	0.242136	0.598714	0.0463296	0.372905	0.65222	0.000677855	0.857207	0.95234	-0.00132767	0.731225	0.975734
SULFATE-CYS-PWY: superpathway of sulfate assimilation and cysteine biosynthesis	0.971739	0.001473	0.00119765	0.054619	0.242351	0.598714	0.0712667	0.170169	0.56222	-0.00713659	0.357285	0.908386	-0.0118233	0.184242	0.853422
PWY-5345: superpathway of L-methionine biosynthesis (by sulfhydrylation)	0.971739	0.00151345	0.00138643	0.0545762	0.24272	0.598714	0.0626464	0.22805	0.588867	-0.00713659	0.357285	0.908386	-0.0118233	0.184242	0.853422
METSYN-PWY: L-homoserine and L-methionine biosynthesis	0.997826	0.00192723	0.00167504	0.0545733	0.242745	0.598714	0.083064	0.10972	0.56222	-0.00217261	0.318656	0.908386	-0.00232952	0.395365	0.901661
KETOGLUCONMET-PWY: ketogluconate metabolism	0.843478	0.000352128	0.000155165	0.0544339	0.243952	0.598714	0.0513016	0.323746	0.628805	0.00331627	0.845385	0.95234	-0.000998376	0.95777	0.991096
PWY0-1296: purine ribonucleosides degradation	1	0.00461569	0.00436358	-0.0543256	0.244893	0.598714	-0.0374132	0.471881	0.722622	NA	NA	NA	NA	NA	NA
PHOSLIPSYN-PWY: superpathway of phospholipid biosynthesis I (bacteria)	1	0.00473595	0.00467968	-0.0542882	0.245219	0.598714	-0.105683	0.0416305	0.535464	NA	NA	NA	NA	NA	NA
P441-PWY: superpathway of N-acetylneuraminate degradation	0.995652	0.00179392	0.00165345	0.054101	0.246852	0.598714	0.0688506	0.185156	0.564997	-0.000507522	0.86909	0.95234	-0.000249056	0.948306	0.991096
PWY66-367: ketogenesis	0.523913	1.47786e-05	5.88536e-06	0.053567	0.251555	0.598714	0.00935041	0.857356	0.930565	0.0256577	0.272037	0.908386	0.0150752	0.567998	0.946691
METH-ACETATE-PWY: methanogenesis from acetate	0.906522	0.000343275	0.000255276	-0.053483	0.2523	0.598714	0.00717102	0.890362	0.948279	-0.00931268	0.494166	0.946988	-0.0102718	0.499289	0.924385
PWY-2942: L-lysine biosynthesis III	1	0.00884854	0.00889842	-0.0533597	0.253396	0.598714	-0.0559141	0.282086	0.626158	NA	NA	NA	NA	NA	NA
GALACTARDEG-PWY: D-galactarate degradation I	0.991304	0.000773867	0.000466064	0.0533111	0.25383	0.598714	0.0512944	0.323814	0.628805	-0.00469284	0.279857	0.908386	-0.00459046	0.397611	0.901661
GLUCARGALACTSUPER-PWY: superpathway of D-glucarate and D-galactarate degradation	0.991304	0.000773867	0.000466064	0.0533111	0.25383	0.598714	0.0512944	0.323814	0.628805	-0.00469284	0.279857	0.908386	-0.00459046	0.397611	0.901661
PWY-6785: hydrogen production VIII	0.223913	1.16259e-05	0	0.0531959	0.254859	0.598714	0.0441079	0.396287	0.674012	0.0194214	0.319267	0.908386	0.0189633	0.394412	0.901661
TEICHOICACID-PWY: teichoic acid (poly-glycerol) biosynthesis	0.997826	0.00110942	0.001018	-0.0531707	0.255084	0.598714	-0.083861	0.106342	0.56222	-0.00137309	0.528669	0.946988	-0.00168135	0.537739	0.932896
GLCMANNANAUT-PWY: superpathway of N-acetylglucosamine, N-acetylmannosamine and N-acetylneuraminate degradation	1	0.00219119	0.00208551	-0.0531398	0.25536	0.598714	-0.0496633	0.339458	0.630644	NA	NA	NA	NA	NA	NA
MET-SAM-PWY: superpathway of S-adenosyl-L-methionine biosynthesis	0.997826	0.00198564	0.00176174	0.0527635	0.258747	0.598714	0.0837187	0.106939	0.56222	-0.00217261	0.318656	0.908386	-0.00232952	0.395365	0.901661
PWY-5188: tetrapyrrole biosynthesis I (from glutamate)	1	0.00191131	0.00173735	0.0526706	0.259587	0.598714	0.0830848	0.109631	0.56222	NA	NA	NA	NA	NA	NA
PWY66-389: phytol degradation	0.880435	0.00028326	8.83944e-05	0.0526165	0.260077	0.598714	0.0692367	0.182698	0.564997	0.00539155	0.722536	0.95234	0.00259409	0.87564	0.987461
PWY-6125: superpathway of guanosine nucleotides de novo biosynthesis II	1	0.00686014	0.00680474	-0.0525011	0.261126	0.598714	-0.0729666	0.16018	0.56222	NA	NA	NA	NA	NA	NA
P105-PWY: TCA cycle IV (2-oxoglutarate decarboxylase)	0.863043	0.000688294	0.000421846	0.0520606	0.265153	0.600572	0.0542515	0.296665	0.628805	-0.00159557	0.921012	0.966574	0.00414175	0.817943	0.978175
GLUCARDEG-PWY: D-glucarate degradation I	0.976087	0.00050389	0.00027633	0.0520231	0.265498	0.600572	0.0490373	0.345588	0.630644	-0.00503003	0.481658	0.946988	-0.00635098	0.451266	0.906263
ANAEROFRUCAT-PWY: homolactic fermentation	1	0.00494022	0.00491251	-0.0519385	0.266278	0.600572	-0.0672554	0.195571	0.575436	NA	NA	NA	NA	NA	NA
PWY-6531: mannitol cycle	0.982609	0.000597479	0.000457032	0.051534	0.270024	0.60573	0.0614177	0.23732	0.592426	-0.00794654	0.193598	0.908386	-0.00684968	0.368449	0.901661
AST-PWY: L-arginine degradation II (AST pathway)	0.8	0.000228435	7.66112e-05	0.0508497	0.276444	0.616798	0.0536712	0.301869	0.628805	-0.00223866	0.904817	0.956337	-0.00825907	0.692992	0.973278
PWY-7345: superpathway of anaerobic sucrose degradation	0.236957	7.71197e-05	0	-0.0503331	0.28136	0.617531	-0.0908877	0.0799971	0.535464	-0.0233495	0.24034	0.908386	-0.0335894	0.140476	0.808001
PWY-3801: sucrose degradation II (sucrose synthase)	0.236957	8.14091e-05	0	-0.0502988	0.281688	0.617531	-0.0909813	0.0796854	0.535464	-0.0233495	0.24034	0.908386	-0.0335894	0.140476	0.808001
PWY-7221: guanosine ribonucleotides de novo biosynthesis	1	0.0107453	0.0108969	-0.0502949	0.281725	0.617531	-0.03866	0.45723	0.709499	NA	NA	NA	NA	NA	NA
PWY-5920: superpathway of heme biosynthesis from glycine	0.882609	0.000342412	0.000202606	0.0501207	0.283397	0.617531	0.0532306	0.305861	0.628805	0.00324675	0.829365	0.95234	-0.000921525	0.95435	0.991096
TRNA-CHARGING-PWY: tRNA charging	1	0.00999713	0.0100461	-0.050036	0.284213	0.617531	-0.0326044	0.530724	0.764758	NA	NA	NA	NA	NA	NA
PWY-6606: guanosine nucleotides degradation II	0.995652	0.00120643	0.000998403	0.0497913	0.286577	0.619424	0.0572629	0.270621	0.610368	-0.00130704	0.67121	0.946988	-0.000749221	0.846598	0.981357
PWY0-1061: superpathway of L-alanine biosynthesis	0.95	0.000855979	0.000583704	-0.0494439	0.289958	0.623484	0.0509899	0.326698	0.628805	-0.0095143	0.350733	0.908386	-0.000636536	0.960191	0.991096
PWY-5173: superpathway of acetyl-CoA biosynthesis	0.919565	0.000455279	0.000229629	0.0491138	0.293194	0.624911	0.0786694	0.129883	0.56222	-0.0100288	0.430613	0.946988	-0.00854483	0.553652	0.942057
PWY-5347: superpathway of L-methionine biosynthesis (transsulfuration)	0.997826	0.002106	0.00188174	0.0490691	0.293633	0.624911	0.0757533	0.14477	0.56222	-0.00217261	0.318656	0.908386	-0.00232952	0.395365	0.901661
PYRIDNUCSAL-PWY: NAD salvage pathway I	0.936957	0.00103121	0.000833261	0.0484875	0.2994	0.625576	0.0715793	0.168298	0.56222	-0.0134354	0.237196	0.908386	-0.019136	0.133745	0.808001
PWY-6837: fatty acid beta-oxidation V (unsaturated, odd number, di-isomerase-dependent)	0.793478	8.60943e-05	3.35033e-05	0.0484758	0.299516	0.625576	0.0350723	0.500069	0.742498	-0.000441475	0.98141	0.993142	-0.00641087	0.75617	0.975734
FAO-PWY: fatty acid &beta;-oxidation I	0.980435	0.00124197	0.000843448	0.048459	0.299684	0.625576	0.0392355	0.450555	0.709499	-0.00308337	0.634274	0.946988	0.00146809	0.854989	0.984594
PWY66-398: TCA cycle III (animals)	0.743478	0.00012876	6.42553e-05	-0.0484299	0.299975	0.625576	-0.00795431	0.878475	0.941435	-0.0384187	0.0596647	0.827442	-0.0362977	0.109425	0.794125
PWY-6353: purine nucleotides degradation II (aerobic)	0.995652	0.0021159	0.00187342	0.0482546	0.30173	0.62609	0.0601157	0.24743	0.592426	-0.00130704	0.67121	0.946988	-0.000749221	0.846598	0.981357
PWYG-321: mycolate biosynthesis	0.993478	0.00303596	0.00296356	0.0478698	0.305606	0.628837	0.049404	0.341988	0.630644	0.000677855	0.857207	0.95234	-0.00132767	0.731225	0.975734
PWY-4984: urea cycle	1	0.00275379	0.00278156	-0.0478225	0.306084	0.628837	-0.109053	0.0355058	0.535464	NA	NA	NA	NA	NA	NA
ENTBACSYN-PWY: enterobactin biosynthesis	0.756522	0.000627697	0.000431852	0.0475547	0.308803	0.628908	0.0602074	0.246709	0.592426	0.0123543	0.538446	0.946988	0.0186737	0.409814	0.901661
PWY-7268: NAD/NADP-NADH/NADPH cytosolic interconversion (yeast)	0.258696	3.14596e-05	0	0.0475207	0.30915	0.628908	-0.0346798	0.504881	0.742999	0.0151666	0.45918	0.946988	0.00880687	0.702185	0.97467
AEROBACTINSYN-PWY: aerobactin biosynthesis	0.556522	6.81822e-05	6.3274e-06	0.0471988	0.312442	0.632505	0.0635861	0.221135	0.588867	0.00467894	0.840515	0.95234	0.0160697	0.540343	0.934437
PWY-561: superpathway of glyoxylate cycle and fatty acid degradation	0.863043	0.000662421	0.00036258	0.0467694	0.31687	0.635837	0.0506109	0.330312	0.628805	-0.00159557	0.921012	0.966574	0.00414175	0.817943	0.978175
PWY-5415: catechol degradation I (meta-cleavage pathway)	0.191304	6.30535e-06	0	0.0467422	0.317152	0.635837	0.0479285	0.356618	0.637915	0.0135362	0.462023	0.946988	0.011497	0.579114	0.953834
P461-PWY: hexitol fermentation to lactate, formate, ethanol and acetate	0.993478	0.00105541	0.000704041	0.0458322	0.326675	0.65178	0.0729238	0.160426	0.56222	-0.00268013	0.47671	0.946988	-0.00257858	0.582255	0.955262
PWY-7196: superpathway of pyrimidine ribonucleosides salvage	0.958696	0.000820899	0.000691427	-0.0456019	0.329115	0.653505	-0.0048021	0.926453	0.961195	-0.0142558	0.12537	0.827442	-0.0120779	0.207685	0.859991
GLYCOLYSIS-E-D: superpathway of glycolysis and Entner-Doudoroff	0.995652	0.00232266	0.00231245	0.0447031	0.338746	0.666616	0.0240447	0.643893	0.85646	-0.000507522	0.86909	0.95234	-0.000249056	0.948306	0.991096
PWY-7046: 4-coumarate degradation (anaerobic)	0.915217	0.000182475	8.30718e-05	-0.0446861	0.33893	0.666616	-0.0159554	0.759057	0.89746	-0.0407582	0.00167148	0.49643	-0.0435799	0.00477935	0.605546
PWY-6519: 8-amino-7-oxononanoate biosynthesis I	0.993478	0.00281434	0.00283729	0.0444244	0.34177	0.66903	0.0434594	0.403274	0.679427	0.000677855	0.857207	0.95234	-0.00132767	0.731225	0.975734
PWY-6630: superpathway of L-tyrosine biosynthesis	0.856522	0.00064698	0.000492978	0.0441704	0.34454	0.669596	0.0503991	0.332342	0.629775	0.0032398	0.843464	0.95234	0.00291016	0.871953	0.987461
PWY-5723: Rubisco shunt	0.906522	0.000907645	0.000433247	0.0440477	0.345883	0.669596	0.0605427	0.244082	0.592426	0.0053985	0.691907	0.946988	0.00301576	0.840205	0.980393
PWY-6901: superpathway of glucose and xylose degradation	0.997826	0.00286814	0.00289787	0.0439551	0.346899	0.669596	0.0393456	0.449283	0.709499	0.000865568	0.691285	0.946988	0.00143229	0.60135	0.961192
PWY-5973: cis-vaccenate biosynthesis	1	0.0079299	0.00810425	-0.0435623	0.351229	0.674816	-0.0785578	0.13043	0.56222	NA	NA	NA	NA	NA	NA
PROTOCATECHUATE-ORTHO-CLEAVAGE-PWY: protocatechuate degradation II (ortho-cleavage pathway)	0.454348	5.2545e-05	0	0.0431476	0.355838	0.679739	-0.00307012	0.95294	0.978886	0.0140194	0.547367	0.946988	0.00985025	0.707789	0.97467
PWY-5181: toluene degradation III (aerobic) (via p-cresol)	0.31087	4.57896e-05	0	0.0430375	0.357068	0.679739	-0.00910554	0.861053	0.930565	0.0182186	0.400162	0.919299	0.0107591	0.662567	0.970904
PWY0-862: (5Z)-dodec-5-enoate biosynthesis	0.993478	0.00272866	0.00260259	0.0426772	0.361112	0.682338	0.0443005	0.394225	0.674012	0.000677855	0.857207	0.95234	-0.00132767	0.731225	0.975734
PWY-101: photosynthesis light reactions	0.232609	8.28232e-06	0	0.0424757	0.363385	0.682338	0.0299947	0.564142	0.793624	0.0180379	0.361448	0.908386	0.0174967	0.438329	0.906263
PWY-7115: C4 photosynthetic carbon assimilation cycle, NAD-ME type	0.926087	0.000539277	0.000381202	-0.0423529	0.364775	0.682338	0.034247	0.510215	0.74486	-0.028456	0.0197657	0.827442	-0.0267936	0.0724276	0.739365
PWY-6282: palmitoleate biosynthesis I (from (5Z)-dodec-5-enoate)	0.993478	0.00272237	0.00259196	0.0422139	0.366353	0.682338	0.0433572	0.404382	0.679427	0.000677855	0.857207	0.95234	-0.00132767	0.731225	0.975734
PWY-7664: oleate biosynthesis IV (anaerobic)	0.993478	0.00295548	0.00288614	0.0421874	0.366654	0.682338	0.042623	0.412393	0.682271	0.000677855	0.857207	0.95234	-0.00132767	0.731225	0.975734
BIOTIN-BIOSYNTHESIS-PWY: biotin biosynthesis I	0.993478	0.0030551	0.00312425	0.0419447	0.369419	0.682435	0.0348784	0.502443	0.742498	0.000677855	0.857207	0.95234	-0.00132767	0.731225	0.975734
GLUTORN-PWY: L-ornithine biosynthesis	1	0.00435758	0.00413473	-0.0418752	0.370214	0.682435	0.0167796	0.747023	0.895263	NA	NA	NA	NA	NA	NA
PWY-7371: 1,4-dihydroxy-6-naphthoate biosynthesis II	0.691304	0.000164363	6.25884e-05	-0.0417508	0.371639	0.682435	-0.00985518	0.849744	0.930565	-0.00789092	0.715118	0.95234	-0.0134442	0.585751	0.958325
PWY-7184: pyrimidine deoxyribonucleotides de novo biosynthesis I	1	0.00393727	0.00386852	-0.0412818	0.377039	0.685866	-0.0457106	0.379333	0.658674	NA	NA	NA	NA	NA	NA
PWY-6163: chorismate biosynthesis from 3-dehydroquinate	1	0.00933996	0.00964706	-0.0412533	0.37737	0.685866	-0.0551647	0.288596	0.628805	NA	NA	NA	NA	NA	NA
PWY-7294: xylose degradation IV	0.319565	2.75813e-05	0	-0.0409083	0.381375	0.685866	-0.021505	0.679296	0.870389	-0.0207424	0.341669	0.908386	-0.01064	0.663051	0.970904
FASYN-ELONG-PWY: fatty acid elongation -- saturated	0.993478	0.00315739	0.00314806	0.0408783	0.381725	0.685866	0.0418343	0.421104	0.685326	0.000677855	0.857207	0.95234	-0.00132767	0.731225	0.975734
PWY-6549: L-glutamine biosynthesis III	0.982609	0.00059467	0.000479446	-0.0408743	0.381771	0.685866	0.00269926	0.958619	0.979869	-0.00762673	0.212178	0.908386	-0.00981805	0.170777	0.850989
PWY-5941: glycogen degradation II (eukaryotic)	0.971739	0.00149819	0.00122775	-0.0401579	0.390179	0.693443	-0.0962051	0.0637974	0.535464	-0.013213	0.0879591	0.827442	-0.0164971	0.0765216	0.751838
CATECHOL-ORTHO-CLEAVAGE-PWY: catechol degradation to &beta;-ketoadipate	0.408696	3.48483e-05	0	0.0400806	0.391092	0.693443	0.0102642	0.843586	0.930565	0.0195639	0.39497	0.919299	0.00856536	0.742082	0.975734
PWY-5104: L-isoleucine biosynthesis IV	1	0.00168991	0.00143312	0.0399796	0.392287	0.693443	0.0385783	0.458183	0.709499	NA	NA	NA	NA	NA	NA
PWY-2723: trehalose degradation V	0.943478	0.000576312	0.000303694	0.0399471	0.392673	0.693443	0.073406	0.157672	0.56222	-0.00691759	0.522056	0.946988	-0.00933867	0.457368	0.908531
FERMENTATION-PWY: mixed acid fermentation	0.982609	0.00109442	0.000762618	0.0397615	0.394877	0.694381	0.0790947	0.127815	0.56222	-0.00282961	0.643698	0.946988	-0.00909497	0.169208	0.848777
PWY-1541: superpathway of taurine degradation	0.163043	1.35245e-05	0	-0.039359	0.399684	0.69959	-0.0632066	0.223909	0.588867	-0.0150275	0.384555	0.910178	-0.016152	0.405617	0.901661
THREOCAT-PWY: superpathway of L-threonine metabolism	0.621739	0.00019437	4.4809e-05	0.0392318	0.40121	0.69959	0.0179248	0.730407	0.890952	0.00317723	0.888673	0.95234	-0.010773	0.6735	0.973278
PWY-5022: 4-aminobutanoate degradation V	0.967391	0.000572325	0.000343495	0.0390545	0.403343	0.700366	0.0750551	0.14852	0.56222	0.00211004	0.799619	0.95234	-0.00157501	0.865901	0.987461
PWY-7013: L-1,2-propanediol degradation	0.986957	0.000559311	0.000313382	0.0388208	0.406165	0.702326	0.0194102	0.70904	0.882058	-0.00472065	0.373821	0.908386	-0.00408303	0.453375	0.907038
PWY-6628: superpathway of L-phenylalanine biosynthesis	0.906522	0.0010953	0.000856202	0.0385476	0.409479	0.702941	0.0559069	0.282148	0.626158	-0.00291651	0.830493	0.95234	-0.00430871	0.771903	0.975734
PWY-7332: superpathway of UDP-N-acetylglucosamine-derived O-antigen building blocks biosynthesis	0.895652	0.00108035	0.000978385	-0.0385123	0.409908	0.702941	-0.016558	0.750253	0.895263	0.000771711	0.956987	0.976719	0.00473115	0.772563	0.975734
PWY-5989: stearate biosynthesis II (bacteria and plants)	0.997826	0.00268018	0.00257581	0.0381606	0.4142	0.707379	0.0524565	0.312959	0.628805	-0.000573569	0.792447	0.95234	0.000353673	0.897464	0.991096
THISYN-PWY: superpathway of thiamin diphosphate biosynthesis I	1	0.00596943	0.00605624	-0.0378722	0.417739	0.709323	-0.0628181	0.226775	0.588867	NA	NA	NA	NA	NA	NA
PWY-5994: palmitate biosynthesis I (animals and fungi)	0.241304	0.000200415	0	-0.0377896	0.418757	0.709323	0.0540379	0.298574	0.628805	-0.0247608	0.215912	0.908386	0.00324096	0.879997	0.988038
PWY-7328: superpathway of UDP-glucose-derived O-antigen building blocks biosynthesis	0.943478	0.000583699	0.000351252	0.0375349	0.421902	0.711745	0.0743063	0.152624	0.56222	-0.00691759	0.522056	0.946988	-0.00933867	0.457368	0.908531
GLYCOCAT-PWY: glycogen degradation I (bacterial)	0.952174	0.000947115	0.000571727	0.0372815	0.425045	0.714144	0.0673649	0.194842	0.575436	-0.00814121	0.414834	0.929853	-0.00910064	0.440586	0.906263
P23-PWY: reductive TCA cycle I	0.732609	0.000117009	4.79468e-05	0.0368157	0.430856	0.714296	0.00289871	0.955565	0.979159	-0.027215	0.188504	0.908386	-0.0539702	0.0202722	0.695663
PWY-6470: peptidoglycan biosynthesis V (&beta;-lactam resistance)	0.963043	0.000872633	0.000717874	-0.0367521	0.431653	0.714296	-0.0521526	0.315774	0.628805	-0.0131087	0.137172	0.848751	-0.0108206	0.263532	0.892992
PWY-5088: L-glutamate degradation VIII (to propanoate)	0.758696	0.000133628	7.74483e-05	-0.0366935	0.432389	0.714296	-0.0423492	0.415405	0.682271	0.00797088	0.690585	0.946988	-0.00157899	0.94364	0.991096
PWY-6138: CMP-N-acetylneuraminate biosynthesis I (eukaryotes)	0.2	6.75359e-06	0	-0.0365277	0.434473	0.714296	-0.0130511	0.801903	0.909262	-0.0156706	0.402387	0.919299	-0.0110964	0.59918	0.961192
PWY-5675: nitrate reduction V (assimilatory)	0.882609	0.000530839	0.000213894	0.036473	0.435161	0.714296	0.0464708	0.371448	0.65222	0.00484579	0.747703	0.95234	-0.00287464	0.865086	0.987461
PWY-5392: reductive TCA cycle II	0.691304	6.20233e-05	2.93045e-05	0.0362039	0.43856	0.714296	0.00844556	0.871033	0.938905	-0.0136475	0.527812	0.946988	-0.0380605	0.117684	0.800802
PWY-3781: aerobic respiration I (cytochrome c)	0.645652	8.44282e-05	1.39139e-05	0.0361424	0.439338	0.714296	0.0206305	0.691655	0.879053	0.00772754	0.729939	0.95234	0.0175074	0.487296	0.924111
HSERMETANA-PWY: L-methionine biosynthesis III	1	0.00405657	0.00397589	-0.0360508	0.440499	0.714296	0.00328263	0.949687	0.978886	NA	NA	NA	NA	NA	NA
SALVADEHYPOX-PWY: adenosine nucleotides degradation II	0.995652	0.0018038	0.0012394	0.0358305	0.443299	0.714296	0.0538336	0.300407	0.628805	-0.00130704	0.67121	0.946988	-0.000749221	0.846598	0.981357
ARGDEG-PWY: superpathway of L-arginine, putrescine, and 4-aminobutanoate degradation	0.754348	0.000313507	0.000102853	0.0357701	0.444068	0.714296	0.0603125	0.245883	0.592426	0.0093822	0.641409	0.946988	0.0173995	0.438414	0.906263
ORNARGDEG-PWY: superpathway of L-arginine and L-ornithine degradation	0.754348	0.000313507	0.000102853	0.0357701	0.444068	0.714296	0.0603125	0.245883	0.592426	0.0093822	0.641409	0.946988	0.0173995	0.438414	0.906263
PWY-6731: starch degradation III	0.941304	0.00056604	0.000361784	0.0354879	0.447673	0.716799	0.0665831	0.200085	0.575436	-0.00781097	0.477581	0.946988	-0.00998194	0.434753	0.906263
PWY-6703: preQ0 biosynthesis	1	0.00689546	0.00699449	-0.0353271	0.449735	0.716799	-0.0787926	0.129281	0.56222	NA	NA	NA	NA	NA	NA
PWY-4981: L-proline biosynthesis II (from arginine)	1	0.00254388	0.00258461	-0.0352438	0.450806	0.716799	-0.0925744	0.0745322	0.535464	NA	NA	NA	NA	NA	NA
PWY-821: superpathway of sulfur amino acid biosynthesis (Saccharomyces cerevisiae)	0.915217	0.000532822	0.000349546	0.0345673	0.459549	0.727912	0.0388952	0.454495	0.709499	-0.00190147	0.884041	0.95234	-0.00581821	0.683529	0.973278
OANTIGEN-PWY: O-antigen building blocks biosynthesis (E. coli)	1	0.00390016	0.0037672	-0.0340558	0.466222	0.730081	0.0230623	0.657498	0.865574	NA	NA	NA	NA	NA	NA
PWY-6305: putrescine biosynthesis IV	1	0.00261253	0.00256022	0.0338212	0.4693	0.730081	0.0224461	0.666088	0.870389	NA	NA	NA	NA	NA	NA
PWY-5100: pyruvate fermentation to acetate and lactate II	1	0.00299097	0.00274229	-0.0337897	0.469715	0.730081	-0.0121428	0.815434	0.917087	NA	NA	NA	NA	NA	NA
GLUCOSE1PMETAB-PWY: glucose and glucose-1-phosphate degradation	0.971739	0.000727181	0.000432229	0.0335171	0.473308	0.730081	0.0700547	0.17757	0.56222	-0.00681678	0.379259	0.908386	-0.00217141	0.821282	0.978175
PWY4FS-7: phosphatidylglycerol biosynthesis I (plastidic)	1	0.00342301	0.00325621	-0.0334234	0.474546	0.730081	-0.0528801	0.309061	0.628805	NA	NA	NA	NA	NA	NA
PWY4FS-8: phosphatidylglycerol biosynthesis II (non-plastidic)	1	0.00342265	0.00325621	-0.0332756	0.476503	0.730081	-0.0528302	0.309519	0.628805	NA	NA	NA	NA	NA	NA
PWY0-321: phenylacetate degradation I (aerobic)	0.358696	3.70271e-05	0	0.0332247	0.477178	0.730081	-0.0108349	0.835011	0.929034	0.0114888	0.608739	0.946988	0.00214262	0.931809	0.991096
PWY-6182: superpathway of salicylate degradation	0.31087	3.57448e-05	0	0.0331922	0.47761	0.730081	-0.00950934	0.854958	0.930565	0.0145409	0.501967	0.946988	0.00930541	0.704856	0.97467
PWY-7242: D-fructuronate degradation	0.997826	0.00148816	0.00140205	-0.0330187	0.479915	0.730081	-0.0254163	0.625096	0.839531	-0.00217261	0.318656	0.908386	-0.00218151	0.425073	0.903949
PWY-6895: superpathway of thiamin diphosphate biosynthesis II	0.984783	0.00226347	0.00232573	-0.0330142	0.479975	0.730081	-0.0630265	0.225235	0.588867	0.00078214	0.891416	0.95234	0.000453971	0.945521	0.991096
PWY-6071: superpathway of phenylethylamine degradation	0.358696	4.03111e-05	0	0.0329921	0.48027	0.730081	-0.00989343	0.849168	0.930565	0.0114888	0.608739	0.946988	0.00214262	0.931809	0.991096
P221-PWY: octane oxidation	0.784783	0.000107702	3.53934e-05	0.0327603	0.483362	0.732099	0.0485713	0.350197	0.630644	0.000302427	0.987456	0.993142	0.0142977	0.504757	0.924385
PWY3DJ-35471: L-ascorbate biosynthesis IV	0.521739	0.000100098	7.76986e-06	0.0325271	0.486482	0.734146	0.0333421	0.521462	0.75403	0.000298951	0.989798	0.993142	0.0181758	0.491761	0.924111
GLUDEG-I-PWY: GABA shunt	0.897826	0.000563169	0.000323536	0.0323599	0.488726	0.73486	0.0745402	0.151333	0.56222	-0.00840887	0.552977	0.946988	0.0016925	0.915839	0.991096
PWY-5677: succinate fermentation to butanoate	0.795652	5.74065e-05	3.37837e-05	-0.0314723	0.500734	0.749121	-0.0516165	0.320781	0.628805	0.00269056	0.886631	0.95234	-0.00665698	0.758416	0.975734
ORNDEG-PWY: superpathway of ornithine degradation	0.773913	0.000542509	0.000268609	0.0313564	0.502313	0.749121	0.0462194	0.374044	0.65222	0.0059095	0.762756	0.95234	0.0112731	0.605044	0.961192
PROPFERM-PWY: L-alanine fermentation to propanoate and acetate	0.513043	2.00788e-05	6.86298e-06	-0.0308878	0.508725	0.749121	-0.01627	0.754457	0.895263	-0.020864	0.372258	0.908386	-0.0235076	0.374409	0.901661
THISYNARA-PWY: superpathway of thiamin diphosphate biosynthesis III (eukaryotes)	1	0.00599572	0.00612892	-0.030874	0.508914	0.749121	-0.0619035	0.233624	0.592426	NA	NA	NA	NA	NA	NA
PWY-7616: methanol oxidation to carbon dioxide	0.415217	2.07245e-05	0	0.0306649	0.51179	0.749121	0.0260894	0.615959	0.83537	0.00145652	0.949643	0.976719	0.00670538	0.79735	0.975734
PWY-5030: L-histidine degradation III	0.997826	0.00425233	0.00428681	-0.0306644	0.511797	0.749121	-0.095548	0.0656399	0.535464	0.00054576	0.802297	0.95234	0.00197707	0.469146	0.911142
PWY-5417: catechol degradation III (ortho-cleavage pathway)	0.384783	4.24382e-05	0	0.0306023	0.512652	0.749121	0.0115208	0.824731	0.920063	0.0114957	0.613635	0.946988	0.00415673	0.872442	0.987461
PWY-5431: aromatic compounds degradation via &beta;-ketoadipate	0.384783	4.24382e-05	0	0.0306023	0.512652	0.749121	0.0115208	0.824731	0.920063	0.0114957	0.613635	0.946988	0.00415673	0.872442	0.987461
PANTOSYN-PWY: pantothenate and coenzyme A biosynthesis I	1	0.0082034	0.00840239	-0.0299663	0.521457	0.754917	-0.0311827	0.548805	0.785359	NA	NA	NA	NA	NA	NA
PWY-7211: superpathway of pyrimidine deoxyribonucleotides de novo biosynthesis	0.984783	0.00140343	0.00123286	0.0299374	0.52186	0.754917	0.0303473	0.559569	0.792563	-0.010731	0.0605818	0.827442	-0.0114504	0.0577369	0.713478
PWY0-1261: anhydromuropeptides recycling	0.997826	0.00297689	0.00303703	0.0298123	0.523601	0.754917	0.072277	0.164178	0.56222	-0.00217261	0.318656	0.908386	-0.00232952	0.395365	0.901661
GLYCOL-GLYOXDEG-PWY: superpathway of glycol metabolism and degradation	0.73913	9.86505e-05	3.83201e-05	0.0297086	0.525047	0.754917	0.0524862	0.312684	0.628805	-0.0189382	0.356572	0.908386	-0.00880695	0.703677	0.97467
PWY-4702: phytate degradation I	0.832609	0.000334568	0.000100663	0.0296609	0.525713	0.754917	0.0491049	0.344922	0.630644	0.00796392	0.648505	0.946988	0.00220802	0.908999	0.991096
PWY-1861: formaldehyde assimilation II (RuMP Cycle)	0.956522	0.00045258	0.000264251	0.0285879	0.540803	0.773908	0.0760289	0.14331	0.56222	-0.0153091	0.108229	0.827442	-0.0128029	0.267715	0.892992
PWY-6892: thiazole biosynthesis I (E. coli)	1	0.00441311	0.00430791	0.0282161	0.546082	0.778777	0.0220358	0.671834	0.870389	NA	NA	NA	NA	NA	NA
PWY-7234: inosine-5'-phosphate biosynthesis III	0.98913	0.0020088	0.00177023	0.0279389	0.550034	0.781726	0.044684	0.39014	0.671819	1.04285e-05	0.998285	0.998285	-0.00279565	0.606825	0.961192
PWY-5747: 2-methylcitrate cycle II	0.778261	0.000243273	5.95434e-05	0.0276916	0.553571	0.784068	0.0309138	0.552259	0.787585	0.000340665	0.986021	0.993142	-0.00564768	0.793031	0.975734
PWY-7279: aerobic respiration II (cytochrome c) (yeast)	0.56087	4.34164e-05	6.75111e-06	0.0273812	0.558028	0.787693	0.0267486	0.607067	0.828468	0.00566617	0.80727	0.95234	0.0123204	0.637601	0.969998
PWY-7663: gondoate biosynthesis (anaerobic)	1	0.00744356	0.00752338	-0.0270177	0.563268	0.79117	-0.0701838	0.17677	0.56222	NA	NA	NA	NA	NA	NA
ANAGLYCOLYSIS-PWY: glycolysis III (from glucose)	1	0.00804483	0.0082569	-0.026946	0.564304	0.79117	-0.0690405	0.183944	0.564997	NA	NA	NA	NA	NA	NA
PWY-7094: fatty acid salvage	0.643478	0.00011423	3.74879e-05	0.0267762	0.566762	0.791941	0.0372516	0.473798	0.722891	-0.0113949	0.611189	0.946988	-0.00971126	0.69642	0.973308
PWY-6478: GDP-D-glycero-&alpha;-D-manno-heptose biosynthesis	0.882609	0.000226594	0.000103595	-0.0265231	0.570436	0.794398	-0.0857725	0.0985757	0.56222	-0.0189799	0.207332	0.908386	-0.0294422	0.0916622	0.785943
PWY-5464: superpathway of cytosolic glycolysis (plants), pyruvate dehydrogenase and TCA cycle	0.821739	0.000230711	0.000137521	-0.0263448	0.57303	0.795343	0.0279751	0.590678	0.817104	-0.0305626	0.0874739	0.827442	-0.0325493	0.107221	0.794125
PWY0-162: superpathway of pyrimidine ribonucleotides de novo biosynthesis	1	0.00454619	0.00452104	0.02553	0.584959	0.807794	0.0247828	0.633749	0.848406	NA	NA	NA	NA	NA	NA
PWY-5667: CDP-diacylglycerol biosynthesis I	1	0.00885291	0.00912705	-0.0254457	0.586198	0.807794	-0.0600037	0.248314	0.592426	NA	NA	NA	NA	NA	NA
PWY0-1319: CDP-diacylglycerol biosynthesis II	1	0.00885605	0.0091306	-0.0252307	0.589368	0.807794	-0.0597897	0.250008	0.592426	NA	NA	NA	NA	NA	NA
DENITRIFICATION-PWY: nitrate reduction I (denitrification)	0.352174	1.21213e-05	0	-0.0252023	0.589787	0.807794	0.00977426	0.850964	0.930565	-0.0122987	0.582159	0.946988	0.00667676	0.786261	0.975734
PWY-7197: pyrimidine deoxyribonucleotide phosphorylation	1	0.00244892	0.0023563	-0.02488	0.594554	0.811645	-0.0220415	0.671754	0.870389	NA	NA	NA	NA	NA	NA
PWY-6185: 4-methylcatechol degradation (ortho cleavage)	0.36087	3.91948e-05	0	0.0247319	0.596752	0.811974	-0.0142298	0.784434	0.901338	0.00566617	0.80097	0.95234	-0.00408702	0.873128	0.987461
PANTO-PWY: phosphopantothenate biosynthesis I	1	0.00822829	0.00837768	-0.024546	0.599514	0.813066	-0.0420322	0.418908	0.684437	NA	NA	NA	NA	NA	NA
SER-GLYSYN-PWY: superpathway of L-serine and glycine biosynthesis I	1	0.00613043	0.00618451	0.0241297	0.605721	0.818809	-0.013304	0.798146	0.907482	NA	NA	NA	NA	NA	NA
PYRIDOXSYN-PWY: pyridoxal 5'-phosphate biosynthesis I	1	0.00421523	0.00405416	0.0237567	0.611307	0.822839	-0.0198351	0.702969	0.882058	NA	NA	NA	NA	NA	NA
RHAMCAT-PWY: L-rhamnose degradation I	1	0.00359874	0.00346577	-0.023666	0.612668	0.822839	-0.0925926	0.074475	0.535464	NA	NA	NA	NA	NA	NA
PWY-7003: glycerol degradation to butanol	0.956522	0.000377584	0.000272259	-0.0235016	0.61514	0.823494	-0.0195632	0.706852	0.882058	-0.00939263	0.324824	0.908386	-0.00587281	0.606785	0.961192
COA-PWY: coenzyme A biosynthesis I	1	0.00869373	0.00878442	-0.0232413	0.619061	0.826078	-0.000145055	0.997775	0.997775	NA	NA	NA	NA	NA	NA
PWY66-391: fatty acid &beta;-oxidation VI (peroxisome)	0.904348	0.000281628	0.000203506	-0.0229969	0.622754	0.827928	-0.049152	0.344459	0.630644	0.00578436	0.674305	0.946988	0.00769322	0.619907	0.961192
PWY-6700: queuosine biosynthesis	1	0.00954448	0.00949883	-0.0226991	0.627266	0.827928	-0.0413509	0.426495	0.688699	NA	NA	NA	NA	NA	NA
HISDEG-PWY: L-histidine degradation I	1	0.00510119	0.00517241	-0.0226775	0.627593	0.827928	-0.066595	0.200004	0.575436	NA	NA	NA	NA	NA	NA
PWY-5367: petroselinate biosynthesis	0.926087	0.000311045	0.000190578	-0.0224976	0.630326	0.827928	-0.00490856	0.924827	0.961195	-0.0218999	0.0731973	0.827442	-0.0190912	0.194024	0.854077
PWY-6527: stachyose degradation	1	0.00306018	0.00284443	-0.0224913	0.630423	0.827928	0.00664712	0.898327	0.948615	NA	NA	NA	NA	NA	NA
TRPSYN-PWY: L-tryptophan biosynthesis	0.997826	0.00464002	0.00447594	-0.021836	0.64042	0.838405	0.00577329	0.911634	0.960224	-0.00137309	0.528669	0.946988	-0.00168135	0.537739	0.932896
PWY-7245: superpathway NAD/NADP - NADH/NADPH interconversion (yeast)	0.234783	2.33712e-05	0	0.0213028	0.648603	0.84454	-0.0339649	0.513708	0.745415	0.00310075	0.875793	0.95234	-0.00121988	0.955867	0.991096
PWY0-845: superpathway of pyridoxal 5'-phosphate biosynthesis and salvage	1	0.00424126	0.0042455	0.0212656	0.649177	0.84454	-0.0268639	0.605518	0.828468	NA	NA	NA	NA	NA	NA
HEXITOLDEGSUPER-PWY: superpathway of hexitol degradation (bacteria)	0.991304	0.00190005	0.00175955	0.0207279	0.657475	0.850621	0.0354742	0.495168	0.742498	-0.00341361	0.431967	0.946988	-0.00279565	0.606825	0.961192
PWY-6168: flavin biosynthesis III (fungi)	1	0.00690552	0.00708501	-0.0206924	0.658024	0.850621	-0.0680045	0.190627	0.571697	NA	NA	NA	NA	NA	NA
P162-PWY: L-glutamate degradation V (via hydroxyglutarate)	0.873913	0.000297974	0.00014223	0.0205648	0.66	0.850621	-0.0145042	0.780383	0.901338	0.00766845	0.621553	0.946988	-0.00659623	0.697949	0.973308
PWY-2941: L-lysine biosynthesis II	1	0.00356149	0.00350574	-0.0195177	0.676307	0.868939	-0.0348532	0.502752	0.742498	NA	NA	NA	NA	NA	NA
COA-PWY-1: coenzyme A biosynthesis II (mammalian)	1	0.00955807	0.00976273	-0.0191865	0.681496	0.872904	-0.0179732	0.729707	0.890952	NA	NA	NA	NA	NA	NA
PWY0-1479: tRNA processing	0.976087	0.00128064	0.00111633	0.0185256	0.691896	0.878293	0.0656713	0.206329	0.579244	-0.00199185	0.780574	0.95234	-0.000184511	0.98268	0.997286
ARGORNPROST-PWY: arginine, ornithine and proline interconversion	0.913043	0.000195074	0.000126953	-0.0185185	0.692009	0.878293	0.00927782	0.858451	0.930565	0.00264189	0.841221	0.95234	-0.0171318	0.237122	0.887077
GALACTUROCAT-PWY: D-galacturonate degradation I	0.993478	0.00140308	0.00132706	-0.0184465	0.693145	0.878293	-0.0289231	0.578151	0.805143	-0.00379946	0.312936	0.908386	-0.00304186	0.518415	0.929672
PWY-6936: seleno-amino acid biosynthesis	1	0.00562636	0.00539664	-0.0180541	0.699351	0.878293	-0.0508988	0.327565	0.628805	NA	NA	NA	NA	NA	NA
PWY-5656: mannosylglycerate biosynthesis I	0.78913	0.000257547	8.67817e-05	0.0179862	0.700429	0.878293	0.0195387	0.707202	0.882058	0.00144957	0.939479	0.976719	-0.0192113	0.362732	0.901661
PWY-5180: toluene degradation I (aerobic) (via o-cresol)	0.178261	7.92878e-05	0	0.0179805	0.700518	0.878293	0.0578795	0.265486	0.608712	0.0094552	0.597557	0.946988	0.0136514	0.499784	0.924385
PWY-5182: toluene degradation II (aerobic) (via 4-methylcatechol)	0.178261	7.92878e-05	0	0.0179805	0.700518	0.878293	0.0578795	0.265486	0.608712	0.0094552	0.597557	0.946988	0.0136514	0.499784	0.924385
PWY-6562: norspermidine biosynthesis	0.423913	4.26664e-05	0	-0.0177842	0.703632	0.87954	-0.0433851	0.404079	0.679427	-0.0170367	0.461237	0.946988	-0.0228499	0.378407	0.901661
PWY-5754: 4-hydroxybenzoate biosynthesis I (eukaryotes)	0.167391	2.82823e-06	0	-0.0175874	0.706761	0.880124	0.059849	0.249538	0.592426	-0.00972287	0.577835	0.946988	0.0057553	0.755021	0.975734
PWY3O-1109: superpathway of 4-hydroxybenzoate biosynthesis (yeast)	0.167391	3.43559e-06	0	-0.0174837	0.70841	0.880124	0.059634	0.251246	0.592426	-0.00972287	0.577835	0.946988	0.0057553	0.755021	0.975734
PWY0-42: 2-methylcitrate cycle I	0.754348	0.000239698	5.44351e-05	0.017224	0.712548	0.880124	0.0214881	0.679533	0.870389	-0.00708793	0.72497	0.95234	-0.01435	0.517407	0.929672
PWY-7039: phosphatidate metabolism, as a signaling molecule	0.313043	3.06854e-05	0	0.0171702	0.713407	0.880124	0.00107888	0.983454	0.988217	-0.00519341	0.810882	0.95234	-0.0238493	0.329696	0.901661
PENTOSE-P-PWY: pentose phosphate pathway	1	0.00384809	0.00391778	0.0168284	0.718868	0.880124	-0.00249416	0.961761	0.980665	NA	NA	NA	NA	NA	NA
CALVIN-PWY: Calvin-Benson-Bassham cycle	1	0.0076946	0.00752831	-0.0168167	0.719055	0.880124	0.0508527	0.328003	0.628805	NA	NA	NA	NA	NA	NA
ARGININE-SYN4-PWY: L-ornithine de novo biosynthesis	0.997826	0.00568835	0.00582903	-0.0167742	0.719735	0.880124	-0.0832539	0.108908	0.56222	-0.00121319	0.577772	0.946988	-0.00114492	0.67403	0.973278
PWY0-166: superpathway of pyrimidine deoxyribonucleotides de novo biosynthesis (E. coli)	1	0.00426517	0.00420279	-0.0164026	0.725691	0.880124	-0.0178933	0.730861	0.890952	NA	NA	NA	NA	NA	NA
P108-PWY: pyruvate fermentation to propanoate I	0.995652	0.000839161	0.000678335	-0.0162548	0.728065	0.880124	0.0124015	0.811574	0.915226	0.00349008	0.256728	0.908386	0.00143229	0.60135	0.961192
POLYISOPRENSYN-PWY: polyisoprenoid biosynthesis (E. coli)	0.995652	0.00194727	0.00187047	0.0162071	0.728831	0.880124	-0.0154555	0.766383	0.898722	-0.00194666	0.527196	0.946988	-0.00132767	0.731225	0.975734
PWY-5692: allantoin degradation to glyoxylate II	0.530435	4.61689e-05	6.39234e-06	-0.0161625	0.729549	0.880124	-0.0204111	0.694769	0.879053	-0.0282683	0.225829	0.908386	-0.0383649	0.146632	0.814696
URDEGR-PWY: superpathway of allantoin degradation in plants	0.530435	4.61689e-05	6.39234e-06	-0.0161625	0.729549	0.880124	-0.0204111	0.694769	0.879053	-0.0282683	0.225829	0.908386	-0.0383649	0.146632	0.814696
PWY-7165: L-ascorbate biosynthesis VI (engineered pathway)	0.356522	4.31034e-05	0	0.0156859	0.737224	0.88517	-0.0547199	0.292508	0.628805	0.00931616	0.677692	0.946988	-0.00640567	0.801753	0.976048
1CMET2-PWY: N10-formyl-tetrahydrofolate biosynthesis	1	0.00907932	0.00935118	-0.015638	0.737997	0.88517	-0.034964	0.501394	0.742498	NA	NA	NA	NA	NA	NA
P185-PWY: formaldehyde assimilation III (dihydroxyacetone cycle)	0.967391	0.000272402	0.000129895	-0.0153947	0.741928	0.885386	-0.0193503	0.709897	0.882058	-0.00892335	0.282764	0.908386	1.72319e-05	0.998638	0.999648
PWY-241: C4 photosynthetic carbon assimilation cycle, NADP-ME type	0.984783	0.000983972	0.000770876	0.0153628	0.742444	0.885386	0.0638857	0.218962	0.588867	-0.00545412	0.34089	0.908386	-0.00909497	0.169208	0.848777
P163-PWY: L-lysine fermentation to acetate and butanoate	0.76087	0.000155145	4.63464e-05	0.0151712	0.745545	0.885857	0.0222444	0.668911	0.870389	0.0258141	0.195593	0.908386	0.0183306	0.405622	0.901661
PWY0-881: superpathway of fatty acid biosynthesis I (E. coli)	0.632609	0.000300878	9.1567e-05	-0.014921	0.7496	0.885857	-0.0154091	0.767064	0.898722	-0.0241768	0.283644	0.908386	-0.0163132	0.52486	0.9298
PWY-4242: pantothenate and coenzyme A biosynthesis III	1	0.00853368	0.00881589	-0.0148594	0.750599	0.885857	-0.0071189	0.891154	0.948279	NA	NA	NA	NA	NA	NA
3-HYDROXYPHENYLACETATE-DEGRADATION-PWY: 4-hydroxyphenylacetate degradation	0.578261	0.000113665	1.47835e-05	-0.0148115	0.751378	0.885857	-0.0152918	0.768786	0.898722	NA	NA	NA	NA	NA	NA
PWY0-41: allantoin degradation IV (anaerobic)	0.623913	7.25288e-05	1.67243e-05	0.0145634	0.755407	0.888085	0.014191	0.785007	0.901338	-0.00344489	0.879227	0.95234	-0.0112563	0.659157	0.970904
PWY-7117: C4 photosynthetic carbon assimilation cycle, PEPCK type	0.984783	0.00121692	0.000901392	0.014203	0.761274	0.892455	0.0616946	0.235208	0.592426	-0.00545412	0.34089	0.908386	-0.00909497	0.169208	0.848777
LPSSYN-PWY: superpathway of lipopolysaccharide biosynthesis	0.656522	0.000161743	4.99721e-05	0.0138434	0.767143	0.896801	0.023635	0.649552	0.861227	-0.00955254	0.667309	0.946988	-0.0097317	0.699072	0.973308
PWY0-781: aspartate superpathway	0.963043	0.00110152	0.000817058	0.0132952	0.776114	0.899789	0.0470354	0.365659	0.651281	-0.0135884	0.123331	0.827442	-0.0120248	0.255301	0.892992
PWY-6859: all-trans-farnesol biosynthesis	0.995652	0.00150584	0.00144373	-0.0132029	0.777626	0.899789	-0.0495885	0.340187	0.630644	-0.00194666	0.527196	0.946988	-0.00132767	0.731225	0.975734
POLYAMINSYN3-PWY: superpathway of polyamine biosynthesis II	0.884783	0.000348358	0.000214879	-0.0130505	0.780128	0.899789	0.0555331	0.285384	0.628805	-0.00401499	0.78817	0.95234	0.00771603	0.6565	0.970904
P4-PWY: superpathway of L-lysine, L-threonine and L-methionine biosynthesis I	0.963043	0.00109826	0.000787457	0.0130465	0.780194	0.899789	0.0506458	0.329977	0.628805	-0.0135884	0.123331	0.827442	-0.0120248	0.255301	0.892992
PWY-4321: L-glutamate degradation IV	0.263043	2.70568e-05	0	0.0130254	0.78054	0.899789	0.000522677	0.991984	0.99438	0.00831849	0.686424	0.946988	0.00524442	0.821455	0.978175
PWY-6507: 4-deoxy-L-threo-hex-4-enopyranuronate degradation	0.995652	0.00127234	0.00119752	-0.0124039	0.790762	0.907361	-0.0194428	0.708574	0.882058	-0.00290608	0.34508	0.908386	-0.00239859	0.536169	0.932896
PRPP-PWY: superpathway of histidine, purine, and pyrimidine biosynthesis	0.984783	0.00222717	0.00221734	0.0123603	0.791482	0.907361	0.0191093	0.713351	0.883703	-0.0046546	0.416399	0.929853	-0.0068823	0.294763	0.892992
PWY-5913: TCA cycle VI (obligate autotrophs)	0.984783	0.00103722	0.000677651	0.0120294	0.79694	0.90892	0.0625924	0.228452	0.588867	-0.00545412	0.34089	0.908386	-0.00909497	0.169208	0.848777
PWY-7288: fatty acid &beta;-oxidation (peroxisome, yeast)	0.906522	0.000209627	0.000128786	-0.0120124	0.797221	0.90892	-0.0375667	0.470062	0.722503	0.00699755	0.60748	0.946988	0.00883813	0.563603	0.946233
PWY-6588: pyruvate fermentation to acetone	0.997826	0.00054497	0.000452118	0.0115929	0.804157	0.91146	-0.00667336	0.897928	0.948615	NA	NA	NA	NA	NA	NA
PWY-7446: sulfoglycolysis	0.754348	0.000107197	2.7678e-05	0.0115729	0.804487	0.91146	0.00784149	0.880185	0.941435	-0.010286	0.609627	0.946988	-0.0281408	0.209443	0.861206
PWY-7409: phospholipid remodeling (phosphatidylethanolamine, yeast)	0.547826	6.67633e-05	9.59394e-06	-0.0114792	0.806038	0.91146	-0.0441099	0.396265	0.674012	-0.0243193	0.296197	0.908386	-0.0405894	0.122027	0.800802
PWY-5971: palmitate biosynthesis II (bacteria and plants)	0.921739	0.00257019	0.00252398	0.0113313	0.808488	0.911746	-0.00202075	0.969015	0.98323	-0.0206485	0.099961	0.827442	-0.0207726	0.162996	0.842191
URSIN-PWY: ureide biosynthesis	0.202174	1.66853e-05	0	-0.010804	0.81724	0.914067	-0.0799695	0.123641	0.56222	-0.00374384	0.842126	0.95234	-0.0198083	0.356096	0.901661
COBALSYN-PWY: adenosylcobalamin salvage from cobinamide I	1	0.00295509	0.00282114	-0.0107047	0.81889	0.914067	-0.00913708	0.860577	0.930565	NA	NA	NA	NA	NA	NA
PWY-4041: &gamma;-glutamyl cycle	0.995652	0.00150377	0.00118652	0.0107007	0.818956	0.914067	0.0169802	0.744104	0.895263	-0.00290608	0.34508	0.908386	-0.0025466	0.50927	0.928818
PWY-7282: 4-amino-2-methyl-5-phosphomethylpyrimidine biosynthesis (yeast)	1	0.00437771	0.00428828	0.0105252	0.821877	0.914067	-0.0573622	0.269789	0.610368	NA	NA	NA	NA	NA	NA
PWY-6285: superpathway of fatty acids biosynthesis (E. coli)	0.847826	0.000961522	0.000695721	0.0102569	0.826343	0.914067	-0.00169577	0.973996	0.983475	-0.0295962	0.0778179	0.827442	-0.0400092	0.0370357	0.695663
PWY-5177: glutaryl-CoA degradation	0.98913	0.00161766	0.00144199	-0.0102056	0.827198	0.914067	-0.029646	0.568684	0.795459	-0.00334756	0.490212	0.946988	-0.00225432	0.707637	0.97467
LACTOSECAT-PWY: lactose and galactose degradation I	0.947826	0.000172392	8.29044e-05	-0.0101141	0.828724	0.914067	-0.030112	0.562619	0.793624	-0.0196821	0.0581235	0.827442	-0.0132539	0.275251	0.892992
PWY-5705: allantoin degradation to glyoxylate III	0.741304	9.40926e-05	3.17801e-05	-0.0100926	0.829083	0.914067	-0.0104229	0.841201	0.930565	-0.0012549	0.951179	0.976719	-0.0139779	0.540423	0.934437
DAPLYSINESYN-PWY: L-lysine biosynthesis I	0.980435	0.00125537	0.000970569	-0.0100154	0.83037	0.914067	0.0185097	0.721967	0.889069	-0.00899982	0.164578	0.908386	-0.0112466	0.138071	0.808001
PWY-6113: superpathway of mycolate biosynthesis	0.921739	0.00161964	0.00141493	0.00969372	0.835739	0.917101	0.00506924	0.922374	0.961195	-0.0206485	0.099961	0.827442	-0.0207726	0.162996	0.842191
GLUCUROCAT-PWY: superpathway of &beta;-D-glucuronide and D-glucuronate degradation	0.997826	0.0017872	0.00174569	-0.00958565	0.837545	0.917101	-0.0164123	0.752378	0.895263	-0.00217261	0.318656	0.908386	-0.00218151	0.425073	0.903949
PWY-5384: sucrose degradation IV (sucrose phosphorylase)	0.986957	0.000744648	0.000563786	0.0093053	0.842233	0.919807	0.0535782	0.302709	0.628805	-0.00791873	0.135435	0.848751	-0.00806633	0.22291	0.876145
PWY3O-355: stearate biosynthesis III (fungi)	0.815217	0.000207967	0.000100891	0.00884415	0.849957	0.925692	0.0177813	0.732482	0.890952	0.00369518	0.838804	0.95234	-0.00434159	0.831044	0.978365
PWY-7204: pyridoxal 5'-phosphate salvage II (plants)	0.876087	0.000328044	0.000139367	0.00871739	0.852082	0.925692	0.0267778	0.606674	0.828468	-0.010147	0.510437	0.946988	-0.0105649	0.536291	0.932896
PWY-5676: acetyl-CoA fermentation to butanoate II	0.995652	0.000980857	0.000848736	-0.00832756	0.858626	0.930243	-0.0134431	0.796082	0.907482	-0.000507522	0.86909	0.95234	-0.000249056	0.948306	0.991096
PWY-6471: peptidoglycan biosynthesis IV (Enterococcus faecium)	0.980435	0.00123388	0.000944422	-0.00815798	0.861476	0.930243	-0.0174483	0.737306	0.892076	-0.00915973	0.15719	0.908386	-0.00427979	0.551585	0.942057
PWY-7198: pyrimidine deoxyribonucleotides de novo biosynthesis IV	0.997826	0.00097421	0.000773203	0.00793677	0.865196	0.930243	0.0748179	0.149811	0.56222	NA	NA	NA	NA	NA	NA
PWY-6210: 2-aminophenol degradation	0.254348	6.66726e-06	0	-0.00793423	0.865238	0.930243	0.0218542	0.674383	0.870389	-0.00676812	0.739833	0.95234	0.00729517	0.745921	0.975734
NAD-BIOSYNTHESIS-II: NAD salvage pathway II	0.982609	0.00123957	0.00104673	0.00767906	0.869533	0.932445	0.00185972	0.971483	0.98333	-0.00938568	0.124538	0.827442	-0.00881697	0.216574	0.874137
GOLPDLCAT-PWY: superpathway of glycerol degradation to 1,3-propanediol	0.997826	0.000379115	0.00028172	-0.00720359	0.877546	0.937283	-0.0380523	0.464339	0.716359	-0.000733473	0.736493	0.95234	-0.000217076	0.936589	0.991096
PWY-6124: inosine-5'-phosphate biosynthesis II	1	0.00790876	0.00829873	0.00713736	0.878663	0.937283	-0.0411504	0.428743	0.689644	NA	NA	NA	NA	NA	NA
PWY-6263: superpathway of menaquinol-8 biosynthesis II	0.756522	0.000189848	0.000104852	-0.00700949	0.88082	0.937283	0.0348875	0.502332	0.742498	-0.0312995	0.118698	0.827442	-0.0102789	0.656925	0.970904
PWY-7229: superpathway of adenosine nucleotides de novo biosynthesis I	1	0.00836902	0.00837634	0.0065732	0.888188	0.939357	0.0116163	0.823301	0.920063	NA	NA	NA	NA	NA	NA
PWY-7187: pyrimidine deoxyribonucleotides de novo biosynthesis II	1	0.0040192	0.00397337	0.00655766	0.888451	0.939357	0.0012697	0.980528	0.987668	NA	NA	NA	NA	NA	NA
PWY-6318: L-phenylalanine degradation IV (mammalian, via side chain)	0.876087	0.000143847	6.93187e-05	-0.00638862	0.891308	0.939357	-0.0368965	0.478026	0.72517	-0.0120658	0.433806	0.946988	-0.0177126	0.296508	0.892992
PWY-2221: Entner-Doudoroff pathway III (semi-phosphorylative)	0.156522	6.72227e-06	0	0.00635815	0.891823	0.939357	0.0266143	0.608874	0.828468	0.00260018	0.878477	0.95234	0.00381639	0.841335	0.980393
PWY-3841: folate transformations II	1	0.00941242	0.0096854	0.005565	0.90525	0.951085	0.00531644	0.918602	0.961195	NA	NA	NA	NA	NA	NA
PWY-6749: CMP-legionaminate biosynthesis I	0.886957	0.000265344	0.000104862	-0.00534796	0.908929	0.952539	-0.0356867	0.492585	0.742498	-0.0315845	0.0326373	0.827442	-0.0362275	0.0312369	0.695663
PWY-6126: superpathway of adenosine nucleotides de novo biosynthesis II	1	0.00770201	0.00766654	0.00492407	0.91612	0.953514	0.0055339	0.915284	0.961195	NA	NA	NA	NA	NA	NA
PWY-7315: dTDP-N-acetylthomosamine biosynthesis	0.965217	0.000556858	0.000281458	0.0048898	0.916701	0.953514	0.0804427	0.121427	0.56222	0.00313551	0.714624	0.95234	0.00322778	0.744568	0.975734
PWY-7199: pyrimidine deoxyribonucleosides salvage	1	0.00789585	0.00814085	0.00488683	0.916752	0.953514	-0.0415371	0.424414	0.688015	NA	NA	NA	NA	NA	NA
UDPNAGSYN-PWY: UDP-N-acetyl-D-glucosamine biosynthesis I	1	0.00277306	0.00260773	-0.00411252	0.929905	0.961277	0.0568564	0.274042	0.614744	NA	NA	NA	NA	NA	NA
PWY-7316: dTDP-N-acetylviosamine biosynthesis	0.823913	0.000449218	7.53244e-05	0.00409795	0.930153	0.961277	0.0368328	0.478787	0.72517	-0.00424441	0.811808	0.95234	-0.00266532	0.89435	0.991096
PWY-6284: superpathway of unsaturated fatty acids biosynthesis (E. coli)	0.921739	0.000737418	0.000539394	-0.00403844	0.931165	0.961277	-0.00217548	0.966644	0.983228	-0.0206485	0.099961	0.827442	-0.0207726	0.162996	0.842191
PWY-6123: inosine-5'-phosphate biosynthesis I	1	0.00819197	0.00849874	0.00379798	0.935254	0.963103	-0.0426139	0.412493	0.682271	NA	NA	NA	NA	NA	NA
PWY-6876: isopropanol biosynthesis	0.582609	4.91293e-05	8.92497e-06	-0.00341271	0.94181	0.967453	-0.0268645	0.60551	0.828468	-0.00714702	0.756806	0.95234	-0.0221238	0.39705	0.901661
PWY-7385: 1,3-propanediol biosynthesis (engineered)	0.778261	0.000227317	0.000100922	-0.00321736	0.945135	0.968472	0.0185294	0.721683	0.889069	0.00417837	0.829837	0.95234	-0.00625087	0.774483	0.975734
ALLANTOINDEG-PWY: superpathway of allantoin degradation in yeast	0.202174	1.05776e-05	0	0.00298717	0.949055	0.970093	0.0153174	0.768411	0.898722	-0.00134528	0.942945	0.976719	0.0133628	0.518599	0.929672
PWY0-1586: peptidoglycan maturation (meso-diaminopimelate containing)	1	0.00987121	0.00979851	0.00278657	0.952472	0.971194	-0.0217462	0.675901	0.870389	NA	NA	NA	NA	NA	NA
PWY-6121: 5-aminoimidazole ribonucleotide biosynthesis I	1	0.00912988	0.00941117	0.00149626	0.974469	0.991188	-0.0141085	0.786228	0.901338	NA	NA	NA	NA	NA	NA
PWY-6891: thiazole biosynthesis II (Bacillus)	0.984783	0.000896227	0.000636625	0.000777393	0.986734	0.998888	-0.0255167	0.62373	0.839531	0.00078214	0.891416	0.95234	0.000453971	0.945521	0.991096
PWY-6823: molybdenum cofactor biosynthesis	0.823913	0.000138994	6.09674e-05	-0.000601321	0.989738	0.998888	0.022948	0.659087	0.865574	-0.0202348	0.256015	0.908386	-0.0141796	0.481418	0.918474
GALACT-GLUCUROCAT-PWY: superpathway of hexuronide and hexuronate degradation	0.991304	0.00158924	0.00151849	0.000505024	0.991381	0.998888	-0.0242261	0.641393	0.855878	-0.00501265	0.248341	0.908386	-0.00418678	0.43807	0.906263
PWY-1269: CMP-3-deoxy-D-manno-octulosonate biosynthesis I	1	0.00343664	0.00310488	0.000413885	0.992937	0.998888	-0.0341407	0.51153	0.74486	NA	NA	NA	NA	NA	NA
PWY-621: sucrose degradation III (sucrose invertase)	0.997826	0.00206939	0.00193634	0.000119072	0.997968	0.998888	-0.0206272	0.691702	0.879053	-0.00137309	0.528669	0.946988	-0.00168135	0.537739	0.932896
PWY-6953: dTDP-3-acetamido-3,6-dideoxy-&alpha;-D-galactose biosynthesis	0.384783	0.000105396	0	7.39227e-05	0.998738	0.998888	-0.0176605	0.73423	0.890952	-0.000656998	0.976983	0.993142	-0.0204337	0.424028	0.903949
PWY0-1533: methylphosphonate degradation I	0.617391	6.17402e-05	1.51462e-05	6.51483e-05	0.998888	0.998888	0.0234448	0.652186	0.861965	-0.0123613	0.586786	0.946988	-0.00527041	0.837076	0.978365
