# Supplementary material for: Consistent signatures in the human gut microbiome of old- and young-onset colorectal cancer
Source: Nat Commun. 2024 Apr 22;15:3396. doi: 10.1038/s41467-024-47523-x (PMC11035630; doi:10.1038/s41467-024-47523-x)
Supplement: Supplementary file 9 — Dataset 6 [file 41467_2024_47523_MOESM9_ESM.xlsx]

## Sheet: Supplementary Data 6
Pathway	Alteration in oCRC (Fudan)	Alteration in oCRC (Guangzhou)	Alteration in yCRC (Fudan)	Alteration in yCRC (Guangzhou)	oCRC_Fudan vs. oControl_Fudan		oCRC_Guangzhou vs. oControl_Fudan		yCRC_Fudan vs. yControl_Fudan		yCRC_Guangzhou vs. yControl_Fudan
					P value	FDR adjusted P value	P value	FDR adjusted P value	P value	FDR adjusted P value	P value	FDR adjusted P value
PWY-6901: superpathway of glucose and xylose degradation	increase	increase	decrease	increase	2.95375e-06	0.00134691	0.00132903	0.00660821	0.649115	0.784644	0.0906429	0.152432
PWY-1042: glycolysis IV (plant cytosol)	decrease	decrease	decrease	decrease	1.5922e-05	0.00363021	1.80394e-12	1.21089e-10	0.0255096	0.234717	3.48939e-11	1.52079e-09
PWY-5676: acetyl-CoA fermentation to butanoate II	increase	increase	increase	increase	4.97017e-05	0.0060992	0.00538635	0.0178548	0.112835	0.429939	0.0127094	0.0313539
PWY66-409: superpathway of purine nucleotide salvage	increase	increase	increase	increase	5.35017e-05	0.0060992	1.43014e-05	0.000163401	0.144817	0.466788	7.72559e-05	0.000518011
P164-PWY: purine nucleobases degradation I (anaerobic)	increase	increase	decrease	increase	9.27573e-05	0.00780179	5.50879e-06	7.04339e-05	0.427895	0.636905	0.0029223	0.0103268
PWY-6318: L-phenylalanine degradation IV (mammalian, via side chain)	increase	increase	increase	increase	0.000108761	0.00780179	0.000143148	0.00119603	0.90015	0.954376	0.164923	0.24574
PWY66-400: glycolysis VI (metazoan)	increase	increase	increase	increase	0.000133898	0.00780179	0.0421278	0.08701	0.404195	0.625625	0.0735209	0.129032
PWY-5138: unsaturated, even numbered fatty acid &beta;-oxidation	increase	increase	increase	increase	0.000149296	0.00780179	0.000196993	0.00142782	0.0101653	0.139773	0.00248573	0.00902804
GLUCONEO-PWY: gluconeogenesis I	increase	increase	increase	increase	0.000176667	0.00780179	0.174488	0.278042	0.534966	0.699677	0.346043	0.417969
PWY-5484: glycolysis II (from fructose 6-phosphate)	increase	decrease	increase	decrease	0.000202587	0.00780179	0.61493	0.690831	0.674103	0.803809	0.205584	0.293771
PWY-7288: fatty acid &beta;-oxidation (peroxisome, yeast)	increase	increase	increase	increase	0.000203438	0.00780179	0.000600745	0.00362472	0.0237495	0.234717	0.00266295	0.009605
PWY0-1297: superpathway of purine deoxyribonucleosides degradation	increase	increase	increase	increase	0.000219811	0.00780179	0.000522639	0.00330185	0.0589013	0.333651	5.03137e-05	0.000365473
PWY-6588: pyruvate fermentation to acetone	increase	increase	increase	increase	0.000232008	0.00780179	1.20645e-06	2.15954e-05	0.0054658	0.104544	3.48568e-08	5.52428e-07
PWY66-391: fatty acid &beta;-oxidation VI (peroxisome)	increase	increase	increase	increase	0.000239529	0.00780179	0.00162611	0.00752775	0.0332234	0.256461	0.00448115	0.0139503
PWY-6595: superpathway of guanosine nucleotides degradation (plants)	increase	increase	increase	increase	0.000355	0.010792	0.000278063	0.0018665	0.223257	0.544185	0.00322378	0.0111658
COLANSYN-PWY: colanic acid building blocks biosynthesis	increase	increase	increase	increase	0.000416132	0.01082	2.7392e-06	4.20272e-05	0.366478	0.607705	0.0399717	0.0791864
PWY-7013: L-1,2-propanediol degradation	increase	increase	increase	increase	0.000418814	0.01082	5.53776e-07	1.35172e-05	0.447869	0.651011	0.0004982	0.00243513
PENTOSE-P-PWY: pentose phosphate pathway	increase	increase	decrease	increase	0.000427107	0.01082	0.0019857	0.0089607	0.72515	0.82446	0.186072	0.271074
GLYCOLYSIS: glycolysis I (from glucose 6-phosphate)	increase	decrease	increase	decrease	0.000461675	0.0110802	0.247456	0.358218	0.719985	0.823099	0.0956455	0.1578
TEICHOICACID-PWY: teichoic acid (poly-glycerol) biosynthesis	increase	increase	increase	increase	0.00058168	0.0132623	2.22129e-10	1.32537e-08	0.207104	0.535836	1.87737e-08	3.27289e-07
PYRIDNUCSAL-PWY: NAD salvage pathway I	increase	increase	increase	increase	0.000648004	0.014071	0.0163532	0.0428374	0.32077	0.583218	0.124017	0.199573
PWY66-399: gluconeogenesis III	increase	increase	increase	increase	0.000767142	0.015779	0.100606	0.170967	0.0273824	0.234717	0.765828	0.785349
GLUDEG-I-PWY: GABA shunt	increase	increase	increase	increase	0.00080345	0.015779	0.128631	0.213854	0.313937	0.580388	0.16622	0.24697
PWY-5656: mannosylglycerate biosynthesis I	increase	increase	increase	increase	0.000830474	0.015779	0.00674757	0.0213144	0.528768	0.69658	0.0388128	0.0780734
PWY-7184: pyrimidine deoxyribonucleotides de novo biosynthesis I	increase	increase	increase	increase	0.000971327	0.0172465	2.83394e-05	0.000292659	0.836155	0.907546	0.010865	0.0279921
PWY-7197: pyrimidine deoxyribonucleotide phosphorylation	increase	increase	increase	increase	0.000983356	0.0172465	3.94283e-05	0.000371456	0.679146	0.807633	0.00824155	0.0223333
ILEUSYN-PWY: L-isoleucine biosynthesis I (from threonine)	decrease	decrease	decrease	decrease	0.00111107	0.0180946	1.29458e-16	3.47594e-14	0.00324355	0.0792868	4.23642e-17	7.38549e-15
VALSYN-PWY: L-valine biosynthesis	decrease	decrease	decrease	decrease	0.00111107	0.0180946	1.29458e-16	3.47594e-14	0.00324355	0.0792868	4.23642e-17	7.38549e-15
HEXITOLDEGSUPER-PWY: superpathway of hexitol degradation (bacteria)	increase	increase	increase	increase	0.00118049	0.0185622	0.060918	0.113982	0.362831	0.607705	0.00808666	0.0220277
P161-PWY: acetylene degradation	increase	increase	increase	increase	0.00122407	0.0186059	0.0014478	0.00706791	0.0455729	0.29061	5.4027e-05	0.000381839
METHGLYUT-PWY: superpathway of methylglyoxal degradation	increase	increase	increase	increase	0.00151014	0.0222136	2.73708e-05	0.000292502	0.0294899	0.235919	6.24808e-05	0.000429966
PWY4LZ-257: superpathway of fermentation (Chlamydomonas reinhardtii)	increase	increase	increase	increase	0.0016104	0.0225243	0.00124928	0.00632891	0.0448326	0.290093	4.6839e-05	0.000345025
GLYCOLYSIS-E-D: superpathway of glycolysis and Entner-Doudoroff	increase	increase	decrease	increase	0.00163005	0.0225243	0.180188	0.28543	0.756392	0.851183	0.389718	0.465348
PWY-5022: 4-aminobutanoate degradation V	increase	increase	increase	increase	0.00187443	0.0251394	0.0522261	0.101614	0.0719434	0.351723	0.0409592	0.0808365
PWY-7219: adenosine ribonucleotides de novo biosynthesis	decrease	decrease	decrease	decrease	0.00205935	0.0263873	1.22197e-12	9.37423e-11	0.00674312	0.114114	1.11186e-14	8.3072e-13
PWY-241: C4 photosynthetic carbon assimilation cycle, NADP-ME type	increase	increase	increase	increase	0.00210728	0.0263873	0.058718	0.111029	0.233	0.554162	0.0626764	0.113994
FUC-RHAMCAT-PWY: superpathway of fucose and rhamnose degradation	increase	increase	decrease	increase	0.00215677	0.0263873	0.000115892	0.000994116	0.490583	0.678794	0.00150616	0.00601315
PWY-5345: superpathway of L-methionine biosynthesis (by sulfhydrylation)	increase	increase	decrease	increase	0.00219894	0.0263873	0.00150178	0.00720052	0.581037	0.73254	0.0366124	0.0745069
PWY66-398: TCA cycle III (animals)	increase	increase	increase	increase	0.00229126	0.0266997	4.96397e-09	1.66603e-07	0.167691	0.48225	1.62324e-08	2.92742e-07
PWY-5920: superpathway of heme biosynthesis from glycine	increase	increase	increase	increase	0.00240005	0.0266997	0.000671366	0.00375545	0.0276236	0.234717	0.000211674	0.00125802
PWY-5677: succinate fermentation to butanoate	increase	increase	increase	increase	0.00244654	0.0266997	1.64925e-06	2.85693e-05	0.00245221	0.0792868	2.35487e-05	0.000189476
PWY0-166: superpathway of pyrimidine deoxyribonucleotides de novo biosynthesis (E. coli)	increase	increase	increase	increase	0.00253198	0.0266997	0.00147899	0.0071551	0.868588	0.927692	0.18016	0.263195
PWY-6151: S-adenosyl-L-methionine cycle I	decrease	decrease	decrease	decrease	0.00259021	0.0266997	8.09131e-09	2.5559e-07	0.013328	0.166654	2.34713e-10	6.46078e-09
PWY-7039: phosphatidate metabolism, as a signaling molecule	increase	increase	decrease	decrease	0.00261617	0.0266997	0.010158	0.0286033	0.0248412	0.234717	0.000800465	0.00351801
PWY-7399: methylphosphonate degradation II	increase	increase	increase	increase	0.00263484	0.0266997	0.000103894	0.000929853	0.316041	0.580388	3.83492e-05	0.000290676
PWY-4041: &gamma;-glutamyl cycle	increase	increase	increase	increase	0.00277231	0.027482	0.0247551	0.0563283	0.17226	0.488734	0.00458862	0.0142003
PWY-7187: pyrimidine deoxyribonucleotides de novo biosynthesis II	increase	increase	increase	increase	0.00283556	0.027511	0.00230667	0.00990947	0.988999	0.993515	0.200121	0.289124
PWY-7111: pyruvate fermentation to isobutanol (engineered)	decrease	decrease	decrease	decrease	0.00296603	0.0281773	2.56302e-16	4.58781e-14	0.00192076	0.0792868	7.79767e-17	1.01955e-14
PWY-7204: pyridoxal 5'-phosphate salvage II (plants)	increase	increase	increase	increase	0.00303389	0.0282338	0.0520939	0.101614	0.159592	0.477784	0.00531487	0.0157936
PWY-5136: fatty acid &beta;-oxidation II (peroxisome)	increase	increase	increase	increase	0.00310018	0.0282736	0.0230263	0.0542329	0.09663	0.401106	0.0298435	0.0619371
GLUCARDEG-PWY: D-glucarate degradation I	increase	increase	increase	increase	0.00327892	0.0293174	0.000308787	0.00197403	0.042986	0.284963	0.000467956	0.0023431
PWY-5189: tetrapyrrole biosynthesis II (from glycine)	increase	increase	increase	increase	0.00336363	0.0294965	0.000531301	0.00331754	0.0288062	0.234717	0.00037226	0.00202747
PWY-6478: GDP-D-glycero-&alpha;-D-manno-heptose biosynthesis	increase	increase	increase	increase	0.00368708	0.0317228	1.45585e-09	5.58421e-08	0.0140167	0.166654	2.69549e-08	4.54754e-07
HEME-BIOSYNTHESIS-II: heme biosynthesis I (aerobic)	increase	increase	increase	increase	0.00382744	0.0323206	0.00281321	0.0116207	0.375681	0.608515	0.051939	0.0970147
P461-PWY: hexitol fermentation to lactate, formate, ethanol and acetate	increase	increase	increase	increase	0.00399979	0.0329283	0.0500273	0.0991315	0.267034	0.580388	0.0041313	0.0131748
PWY-6700: queuosine biosynthesis	decrease	decrease	decrease	decrease	0.00404382	0.0329283	7.12939e-05	0.000648895	0.00674312	0.114114	3.05759e-09	6.663e-08
GALACTARDEG-PWY: D-galactarate degradation I	increase	increase	increase	increase	0.00450728	0.0350067	0.00124588	0.00632891	0.0373428	0.256771	0.000410933	0.00214918
GLUCARGALACTSUPER-PWY: superpathway of D-glucarate and D-galactarate degradation	increase	increase	increase	increase	0.00450728	0.0350067	0.00124588	0.00632891	0.0373428	0.256771	0.000410933	0.00214918
PWY-5918: superpathay of heme biosynthesis from glutamate	increase	increase	increase	increase	0.0045367	0.0350067	0.000648567	0.00370511	0.0369871	0.256771	0.000740896	0.0032838
FUCCAT-PWY: fucose degradation	increase	increase	increase	increase	0.00460615	0.0350067	0.000106076	0.000933821	0.370148	0.607705	0.000987133	0.00416347
FAO-PWY: fatty acid &beta;-oxidation I	increase	increase	increase	increase	0.0049105	0.036708	0.0503873	0.0994778	0.114407	0.429939	0.046043	0.0889525
P42-PWY: incomplete reductive TCA cycle	increase	increase	increase	increase	0.00517814	0.0380844	0.000634489	0.00366366	0.317421	0.580388	0.000470412	0.0023431
P162-PWY: L-glutamate degradation V (via hydroxyglutarate)	increase	increase	increase	increase	0.00538112	0.0383703	9.24478e-10	3.8188e-08	0.00953053	0.135272	3.57789e-07	4.25281e-06
PWY-5840: superpathway of menaquinol-7 biosynthesis	increase	increase	increase	increase	0.00538531	0.0383703	0.00414064	0.0143453	0.145341	0.466788	0.000376031	0.00202747
PWY-5913: TCA cycle VI (obligate autotrophs)	increase	increase	increase	increase	0.00570223	0.0392123	0.186022	0.29039	0.187927	0.513605	0.0463248	0.089073
GOLPDLCAT-PWY: superpathway of glycerol degradation to 1,3-propanediol	increase	increase	increase	increase	0.0057578	0.0392123	0.00154731	0.00735314	0.644143	0.784644	0.0277789	0.0583469
PWY-6531: mannitol cycle	increase	increase	increase	increase	0.00576145	0.0392123	0.0040327	0.014154	0.0980216	0.403079	0.0245012	0.0525169
PWY-5173: superpathway of acetyl-CoA biosynthesis	increase	increase	increase	increase	0.00618456	0.0409643	0.0573233	0.109547	0.527977	0.69658	0.0451386	0.0882956
P441-PWY: superpathway of N-acetylneuraminate degradation	increase	increase	decrease	increase	0.00620312	0.0409643	0.0275568	0.0611487	0.226329	0.544185	0.00225734	0.00843279
PWY-7198: pyrimidine deoxyribonucleotides de novo biosynthesis IV	increase	increase	increase	increase	0.00633434	0.0409643	0.0103518	0.0288026	0.265543	0.580388	0.00109106	0.00452875
PWY-5747: 2-methylcitrate cycle II	increase	increase	increase	increase	0.00642419	0.0409643	0.00236315	0.01005	0.063697	0.333651	0.00339761	0.0114642
PWY-6387: UDP-N-acetylmuramoyl-pentapeptide biosynthesis I (meso-diaminopimelate containing)	decrease	decrease	decrease	decrease	0.00646805	0.0409643	5.09306e-07	1.30237e-05	0.00179078	0.0792868	7.44981e-11	2.29191e-09
PWY-4702: phytate degradation I	increase	increase	increase	increase	0.00683663	0.0416202	0.915012	0.932375	0.296903	0.580388	0.455308	0.508816
PWY-2941: L-lysine biosynthesis II	increase	increase	increase	increase	0.00688456	0.0416202	0.0192386	0.0476089	0.0899087	0.391681	0.000122506	0.000811019
PWY-6892: thiazole biosynthesis I (E. coli)	increase	increase	decrease	increase	0.00688456	0.0416202	0.417868	0.533006	0.820038	0.895717	0.80332	0.822185
PWY0-42: 2-methylcitrate cycle I	increase	increase	increase	increase	0.00697316	0.0416202	0.0045825	0.0154157	0.0842451	0.378243	0.00230501	0.00854979
PWY-7117: C4 photosynthetic carbon assimilation cycle, PEPCK type	increase	increase	increase	increase	0.00702797	0.0416202	0.15526	0.25265	0.227642	0.544362	0.0495089	0.0934784
PWY-5971: palmitate biosynthesis II (bacteria and plants)	increase	increase	increase	increase	0.00727471	0.0417525	0.0694374	0.125973	0.310554	0.580388	0.0121131	0.030566
PWY-7316: dTDP-N-acetylviosamine biosynthesis	increase	increase	increase	increase	0.00728196	0.0417525	0.000155647	0.00123558	2.51154e-05	0.0110508	1.75495e-06	1.91217e-05
TRNA-CHARGING-PWY: tRNA charging	decrease	decrease	decrease	decrease	0.007325	0.0417525	7.55555e-14	8.11466e-12	0.000473766	0.0623741	6.44267e-18	3.36952e-15
PWY-5097: L-lysine biosynthesis VI	decrease	decrease	decrease	decrease	0.00747734	0.0420946	1.11626e-07	2.99716e-06	0.00225841	0.0792868	3.03623e-12	1.44359e-10
PWY-7385: 1,3-propanediol biosynthesis (engineered)	increase	increase	increase	increase	0.00786197	0.0432311	0.368893	0.48792	0.134404	0.448384	0.0711799	0.126194
DAPLYSINESYN-PWY: L-lysine biosynthesis I	increase	increase	increase	increase	0.00786882	0.0432311	0.312139	0.428692	0.226329	0.544185	0.0607107	0.111409
PWY0-1261: anhydromuropeptides recycling	increase	increase	decrease	decrease	0.00811549	0.0437993	0.839803	0.870607	0.486256	0.678794	0.208356	0.296114
PWY-5695: urate biosynthesis/inosine 5'-phosphate degradation	decrease	decrease	decrease	decrease	0.00828246	0.0437993	1.15133e-06	2.15954e-05	0.111279	0.429496	1.72399e-06	1.91217e-05
PWY-6386: UDP-N-acetylmuramoyl-pentapeptide biosynthesis II (lysine-containing)	decrease	decrease	decrease	decrease	0.0084525	0.0437993	1.01595e-06	2.09832e-05	0.000567038	0.0623741	1.62447e-10	4.71997e-09
PWY0-1241: ADP-L-glycero-&beta;-D-manno-heptose biosynthesis	increase	increase	increase	increase	0.0084525	0.0437993	0.0286617	0.0633388	0.108217	0.427593	0.895819	0.907971
PWY0-1298: superpathway of pyrimidine deoxyribonucleosides degradation	increase	increase	decrease	increase	0.0084525	0.0437993	0.00566147	0.0186516	0.525925	0.69658	0.00485339	0.014844
PRPP-PWY: superpathway of histidine, purine, and pyrimidine biosynthesis	increase	increase	increase	increase	0.00862485	0.0441902	0.0786861	0.138539	0.634307	0.778367	0.0348129	0.0714006
PWY-6608: guanosine nucleotides degradation III	increase	increase	increase	increase	0.00898149	0.0455062	0.00348822	0.0133795	0.448259	0.651011	0.00268682	0.00962469
PWY0-41: allantoin degradation IV (anaerobic)	increase	increase	decrease	increase	0.00924951	0.0457882	0.00459313	0.0154157	0.537821	0.699677	0.00159113	0.00625686
ARGDEG-PWY: superpathway of L-arginine, putrescine, and 4-aminobutanoate degradation	increase	increase	increase	increase	0.00938287	0.0457882	0.0172314	0.0438543	0.505057	0.685773	0.0745392	0.129515
ORNARGDEG-PWY: superpathway of L-arginine and L-ornithine degradation	increase	increase	increase	increase	0.00938287	0.0457882	0.0172314	0.0438543	0.505057	0.685773	0.0745392	0.129515
PWY-6895: superpathway of thiamin diphosphate biosynthesis II	increase	increase	increase	increase	0.00953555	0.0457882	0.0335983	0.0724589	0.576567	0.728993	0.0110257	0.0282669
REDCITCYC: TCA cycle VIII (helicobacter)	increase	increase	increase	increase	0.00953921	0.0457882	0.000162589	0.0012608	0.417067	0.634981	0.00587019	0.0169619
SULFATE-CYS-PWY: superpathway of sulfate assimilation and cysteine biosynthesis	increase	increase	increase	increase	0.00990244	0.0470366	0.00769686	0.0234409	0.456257	0.654345	0.0162473	0.0371062
3-HYDROXYPHENYLACETATE-DEGRADATION-PWY: 4-hydroxyphenylacetate degradation	increase	increase	decrease	increase	0.0100627	0.0473052	0.00171577	0.00787495	0.365772	0.607705	0.00784977	0.0214944
PWY-6803: phosphatidylcholine acyl editing	increase	increase	increase	increase	0.0107491	0.0500163	0.00932368	0.0270156	0.399529	0.623379	0.0467423	0.0895465
PWY-6471: peptidoglycan biosynthesis IV (Enterococcus faecium)	increase	increase	increase	increase	0.0111695	0.0514472	0.0307434	0.0671105	0.548641	0.705853	0.00511148	0.0153638
PEPTIDOGLYCANSYN-PWY: peptidoglycan biosynthesis I (meso-diaminopimelate containing)	decrease	decrease	decrease	decrease	0.0120953	0.0551548	5.92683e-06	7.40164e-05	0.00253198	0.0792868	7.65828e-10	1.82058e-08
PWY-6113: superpathway of mycolate biosynthesis	increase	increase	increase	increase	0.0122588	0.0553465	0.0201529	0.0491915	0.235417	0.55465	0.000447582	0.0022883
PWY-6891: thiazole biosynthesis II (Bacillus)	increase	increase	increase	increase	0.0125704	0.0556752	0.0252532	0.0569789	0.50809	0.685773	0.00409783	0.0131483
PWY-6519: 8-amino-7-oxononanoate biosynthesis I	increase	increase	increase	increase	0.0125757	0.0556752	0.267221	0.384712	0.297891	0.580388	0.274053	0.358324
PWY0-321: phenylacetate degradation I (aerobic)	increase	increase	decrease	increase	0.0130703	0.056274	0.000296805	0.00192816	0.338459	0.595688	0.0456452	0.0887452
PWY-5989: stearate biosynthesis II (bacteria and plants)	increase	increase	increase	increase	0.013073	0.056274	0.223413	0.331373	0.307592	0.580388	0.151213	0.227908
PWY-7446: sulfoglycolysis	increase	increase	increase	increase	0.0132742	0.056274	0.0259058	0.0582067	0.126127	0.439961	0.00573213	0.016655
DENOVOPURINE2-PWY: superpathway of purine nucleotides de novo biosynthesis II	increase	increase	decrease	decrease	0.013328	0.056274	0.218755	0.327172	0.301102	0.580388	0.21779	0.304557
NONOXIPENT-PWY: pentose phosphate pathway (non-oxidative branch)	increase	increase	decrease	increase	0.013328	0.056274	0.0568869	0.109487	0.634307	0.778367	0.622034	0.660135
P4-PWY: superpathway of L-lysine, L-threonine and L-methionine biosynthesis I	increase	increase	increase	increase	0.013709	0.0573514	0.147323	0.241196	0.149614	0.470217	0.0294567	0.061378
PWY-7234: inosine-5'-phosphate biosynthesis III	increase	decrease	increase	decrease	0.0138514	0.0574204	0.405127	0.519917	0.427901	0.636905	0.291305	0.378045
FASYN-INITIAL-PWY: superpathway of fatty acid biosynthesis initiation (E. coli)	increase	increase	increase	increase	0.0146705	0.060268	0.192263	0.298396	0.377556	0.608515	0.172766	0.255968
BIOTIN-BIOSYNTHESIS-PWY: biotin biosynthesis I	increase	increase	increase	increase	0.0149529	0.0608796	0.336377	0.458463	0.370148	0.607705	0.319148	0.409104
PWY-6823: molybdenum cofactor biosynthesis	increase	increase	increase	increase	0.0153033	0.0615648	0.00313194	0.0124388	0.281129	0.580388	6.86966e-05	0.000466601
PWY-5723: Rubisco shunt	increase	increase	decrease	increase	0.0153912	0.0615648	0.0130237	0.0353218	0.472496	0.668049	0.0249201	0.0531968
RIBOSYN2-PWY: flavin biosynthesis I (bacteria and plants)	decrease	decrease	decrease	decrease	0.0158289	0.061812	0.00357559	0.0134272	0.0141198	0.166654	0.000475062	0.00234394
PWYG-321: mycolate biosynthesis	increase	increase	increase	increase	0.0158289	0.061812	0.301917	0.424174	0.297891	0.580388	0.22068	0.306956
KETOGLUCONMET-PWY: ketogluconate metabolism	increase	increase	increase	increase	0.0159546	0.061812	0.0043977	0.0150418	0.31122	0.580388	0.0126078	0.0313539
SO4ASSIM-PWY: sulfate reduction I (assimilatory)	increase	increase	decrease	increase	0.0160925	0.061812	0.0178462	0.0449925	0.456257	0.654345	0.0308202	0.0637113
PWY-7388: octanoyl-[acyl-carrier protein] biosynthesis (mitochondria, yeast)	increase	increase	increase	increase	0.0161308	0.061812	0.334056	0.456458	0.408091	0.625644	0.325424	0.41287
GLYCOLYSIS-TCA-GLYOX-BYPASS: superpathway of glycolysis, pyruvate dehydrogenase, TCA, and glyoxylate bypass	increase	increase	increase	increase	0.0166307	0.063123	0.0515149	0.100962	0.323409	0.584089	0.0912394	0.152687
PWY0-862: (5Z)-dodec-5-enoate biosynthesis	increase	increase	increase	increase	0.0167497	0.063123	0.294749	0.415433	0.28218	0.580388	0.200121	0.289124
PWY-6628: superpathway of L-phenylalanine biosynthesis	increase	increase	increase	increase	0.0171044	0.0634534	0.00406612	0.0141786	0.298149	0.580388	0.0032706	0.0111913
PWY-561: superpathway of glyoxylate cycle and fatty acid degradation	increase	increase	decrease	increase	0.0171157	0.0634534	0.0471675	0.0948649	0.422036	0.636905	0.0700856	0.124676
FASYN-ELONG-PWY: fatty acid elongation -- saturated	increase	increase	increase	increase	0.0173895	0.0639484	0.360163	0.478465	0.288395	0.580388	0.267352	0.354812
PWY-7664: oleate biosynthesis IV (anaerobic)	increase	increase	increase	increase	0.0183892	0.0670839	0.327153	0.448166	0.28218	0.580388	0.236555	0.326434
PWY-6385: peptidoglycan biosynthesis III (mycobacteria)	decrease	decrease	decrease	decrease	0.0190834	0.0676602	6.85566e-06	8.18109e-05	0.00215677	0.0792868	7.41414e-10	1.82058e-08
PWY-5088: L-glutamate degradation VIII (to propanoate)	increase	increase	increase	increase	0.0191582	0.0676602	2.77795e-05	0.000292502	0.0072758	0.118569	7.30788e-09	1.41556e-07
PWY0-781: aspartate superpathway	increase	increase	increase	increase	0.0192477	0.0676602	0.122038	0.203523	0.204606	0.535836	0.0256653	0.0543491
PWY0-1415: superpathway of heme biosynthesis from uroporphyrinogen-III	increase	increase	increase	increase	0.0193064	0.0676602	0.000848675	0.00460342	0.369625	0.607705	0.00350272	0.0117431
FERMENTATION-PWY: mixed acid fermentation	increase	increase	increase	increase	0.0194316	0.0676602	0.104022	0.176214	0.429911	0.636905	0.0913786	0.152687
HEMESYN2-PWY: heme biosynthesis II (anaerobic)	increase	increase	increase	increase	0.0194375	0.0676602	0.0125345	0.0341677	0.255338	0.580388	0.0872679	0.149154
PWY-6285: superpathway of fatty acids biosynthesis (E. coli)	increase	increase	increase	increase	0.0199014	0.0687503	0.00663297	0.0210764	0.217004	0.535836	0.00114512	0.00471571
PWY-5686: UMP biosynthesis	decrease	decrease	decrease	decrease	0.0205406	0.070425	1.06366e-08	3.17325e-07	0.00201216	0.0792868	6.91116e-14	4.01615e-12
HISTSYN-PWY: L-histidine biosynthesis	decrease	decrease	decrease	decrease	0.0209198	0.0706623	0.000116628	0.000994116	0.0553038	0.324449	2.55421e-06	2.6717e-05
PWY-6282: palmitoleate biosynthesis I (from (5Z)-dodec-5-enoate)	increase	increase	increase	increase	0.0209198	0.0706623	0.291913	0.412519	0.28218	0.580388	0.207429	0.2956
P105-PWY: TCA cycle IV (2-oxoglutarate decarboxylase)	increase	increase	decrease	increase	0.0217691	0.0722839	0.0441549	0.0902473	0.575262	0.728993	0.125541	0.201405
PWY-7315: dTDP-N-acetylthomosamine biosynthesis	increase	increase	increase	increase	0.0220716	0.0722839	0.00695341	0.0218362	0.694166	0.816666	0.0891631	0.15087
PWY-5304: superpathway of sulfur oxidation (Acidianus ambivalens)	decrease	decrease	decrease	decrease	0.0221237	0.0722839	0.0620799	0.115753	0.217988	0.535836	0.0145468	0.0342701
PWY-6071: superpathway of phenylethylamine degradation	increase	increase	decrease	increase	0.0222498	0.0722839	0.000296805	0.00192816	0.348513	0.601793	0.0391394	0.0783208
PWY0-1479: tRNA processing	increase	increase	increase	increase	0.0222948	0.0722839	0.0221125	0.0527752	0.392643	0.617011	0.219713	0.306427
TCA-GLYOX-BYPASS: superpathway of glyoxylate bypass and TCA	increase	increase	increase	increase	0.0223509	0.0722839	0.0486242	0.0967081	0.326804	0.585984	0.0813548	0.139504
ENTBACSYN-PWY: enterobactin biosynthesis	increase	increase	increase	increase	0.0226793	0.0728293	0.0106298	0.0293312	0.226331	0.544185	0.0178688	0.040109
PWY-6731: starch degradation III	increase	increase	increase	increase	0.0232066	0.0740016	0.00205456	0.00919414	0.269785	0.580388	0.00364976	0.0121581
FOLSYN-PWY: superpathway of tetrahydrofolate biosynthesis and salvage	increase	increase	increase	increase	0.0236982	0.0745267	6.79033e-07	1.5854e-05	0.49051	0.678794	5.50451e-06	5.05063e-05
PWY-6612: superpathway of tetrahydrofolate biosynthesis	increase	increase	increase	increase	0.0236982	0.0745267	7.4692e-07	1.67123e-05	0.49051	0.678794	5.37188e-06	5.01695e-05
PWY-6609: adenine and adenosine salvage III	decrease	decrease	decrease	decrease	0.0241786	0.0755168	2.52394e-05	0.000276603	0.0470977	0.296043	1.98343e-06	2.11701e-05
PWY3O-355: stearate biosynthesis III (fungi)	increase	increase	decrease	increase	0.0252822	0.0782545	0.0608222	0.113982	0.523397	0.69658	0.310022	0.398382
PWY-5860: superpathway of demethylmenaquinol-6 biosynthesis I	increase	increase	increase	increase	0.0253984	0.0782545	0.0227894	0.0539114	0.211468	0.535836	0.0153196	0.0357685
GLYCOL-GLYOXDEG-PWY: superpathway of glycol metabolism and degradation	increase	increase	increase	increase	0.0259394	0.0789707	0.0013462	0.00663221	0.0892648	0.391681	0.000941894	0.00403779
PWY-821: superpathway of sulfur amino acid biosynthesis (Saccharomyces cerevisiae)	increase	increase	increase	increase	0.0262269	0.0789707	0.0022661	0.00988729	0.495386	0.681156	0.0106926	0.0276844
PWY-5850: superpathway of menaquinol-6 biosynthesis I	increase	increase	increase	increase	0.0263236	0.0789707	0.0233492	0.0542792	0.211468	0.535836	0.0160958	0.0369216
PWY-5896: superpathway of menaquinol-10 biosynthesis	increase	increase	increase	increase	0.0263236	0.0789707	0.0233492	0.0542792	0.211468	0.535836	0.0160958	0.0369216
PWY-5104: L-isoleucine biosynthesis IV	increase	increase	increase	increase	0.0266662	0.0791481	0.204647	0.315791	0.72515	0.82446	0.418642	0.49155
P221-PWY: octane oxidation	increase	increase	increase	increase	0.0268939	0.0791481	0.000706439	0.003871	0.44831	0.651011	0.000961902	0.00409004
SER-GLYSYN-PWY: superpathway of L-serine and glycine biosynthesis I	increase	decrease	decrease	decrease	0.0269034	0.0791481	0.495209	0.594915	0.52593	0.69658	0.00644629	0.0182238
PWY-7328: superpathway of UDP-glucose-derived O-antigen building blocks biosynthesis	increase	increase	increase	increase	0.0272805	0.0794558	0.00158592	0.00740557	0.275817	0.580388	0.00371013	0.012281
PWY-5838: superpathway of menaquinol-8 biosynthesis I	increase	increase	increase	increase	0.0273565	0.0794558	0.0268002	0.0599654	0.355287	0.601793	0.00690983	0.0192225
PWY-7254: TCA cycle VII (acetate-producers)	increase	increase	increase	increase	0.0280971	0.0810905	0.013765	0.036775	0.209323	0.535836	0.0114729	0.0292512
PWY-6284: superpathway of unsaturated fatty acids biosynthesis (E. coli)	increase	increase	increase	increase	0.0287266	0.0823856	0.0152274	0.0400838	0.272711	0.580388	5.30276e-05	0.00037991
PWY-6572: chondroitin sulfate degradation I (bacterial)	increase	increase	increase	increase	0.0309938	0.0883323	0.0880507	0.152254	0.062524	0.333651	0.00683342	0.0191117
PWY-5861: superpathway of demethylmenaquinol-8 biosynthesis	increase	increase	increase	increase	0.0314578	0.0884524	0.0248991	0.056417	0.355287	0.601793	0.00521258	0.0155782
PWY-6210: 2-aminophenol degradation	increase	increase	decrease	decrease	0.0318133	0.0884524	0.000230539	0.00160779	0.986325	0.993515	0.156657	0.234761
PWY-5897: superpathway of menaquinol-11 biosynthesis	increase	increase	increase	increase	0.0320058	0.0884524	0.0245539	0.0561082	0.351708	0.601793	0.00629567	0.0178948
PWY-5898: superpathway of menaquinol-12 biosynthesis	increase	increase	increase	increase	0.0320058	0.0884524	0.0245539	0.0561082	0.351708	0.601793	0.00629567	0.0178948
PWY-5899: superpathway of menaquinol-13 biosynthesis	increase	increase	increase	increase	0.0320058	0.0884524	0.0245539	0.0561082	0.351708	0.601793	0.00629567	0.0178948
PWY-7208: superpathway of pyrimidine nucleobases salvage	increase	increase	decrease	increase	0.0325911	0.0891636	0.00390684	0.0138703	0.609952	0.761089	0.378496	0.455066
PWY-6630: superpathway of L-tyrosine biosynthesis	increase	increase	increase	increase	0.0326542	0.0891636	0.0144752	0.0382916	0.143942	0.466788	0.00329533	0.0111913
PYRIDOXSYN-PWY: pyridoxal 5'-phosphate biosynthesis I	increase	increase	increase	increase	0.0331559	0.0899466	0.0782941	0.138302	0.649115	0.784644	0.294841	0.381688
PWY-7209: superpathway of pyrimidine ribonucleosides degradation	increase	increase	increase	increase	0.0333355	0.0899466	0.0641283	0.118748	0.625415	0.772985	0.0943764	0.156345
GLYOXYLATE-BYPASS: glyoxylate cycle	increase	increase	increase	increase	0.0336117	0.0899958	0.076916	0.136768	0.492645	0.67951	0.140775	0.217962
PROPFERM-PWY: L-alanine fermentation to propanoate and acetate	increase	increase	increase	increase	0.0337484	0.0899958	0.00239131	0.01005	0.0492749	0.305366	0.0124518	0.0311592
AST-PWY: L-arginine degradation II (AST pathway)	increase	increase	increase	increase	0.0342705	0.0903575	0.0177211	0.0448878	0.347758	0.601793	0.0258985	0.0546165
PWY-5863: superpathway of phylloquinol biosynthesis	increase	increase	decrease	increase	0.0342804	0.0903575	0.0211416	0.050899	0.323904	0.584089	0.0064947	0.018262
PWY0-881: superpathway of fatty acid biosynthesis I (E. coli)	increase	increase	increase	increase	0.0353881	0.0927413	0.229307	0.336442	0.918166	0.959603	0.352443	0.424718
PWY-7383: anaerobic energy metabolism (invertebrates, cytosol)	increase	increase	increase	decrease	0.0360958	0.0935498	0.402934	0.519917	0.117607	0.429939	0.683097	0.713093
PWY-6897: thiamin salvage II	decrease	decrease	decrease	decrease	0.0361069	0.0935498	3.80849e-06	5.54447e-05	0.0105395	0.140527	8.2069e-09	1.53293e-07
PWY-5675: nitrate reduction V (assimilatory)	increase	increase	increase	increase	0.0370891	0.0955517	0.237997	0.347295	0.360907	0.607705	0.0637138	0.11451
KDO-NAGLIPASYN-PWY: superpathway of (Kdo)2-lipid A biosynthesis	increase	increase	increase	increase	0.0380035	0.0973572	0.00368489	0.0135533	0.277856	0.580388	0.0172866	0.0391842
PWY-5392: reductive TCA cycle II	increase	increase	increase	increase	0.039574	0.098367	3.93019e-09	1.40701e-07	0.241318	0.564787	3.03733e-07	3.81073e-06
PWY-5855: ubiquinol-7 biosynthesis (prokaryotic)	increase	increase	increase	increase	0.039615	0.098367	0.000202075	0.00142782	0.164264	0.47865	0.000622124	0.00285413
PWY-5856: ubiquinol-9 biosynthesis (prokaryotic)	increase	increase	increase	increase	0.039615	0.098367	0.000202075	0.00142782	0.164264	0.47865	0.000622124	0.00285413
PWY-5857: ubiquinol-10 biosynthesis (prokaryotic)	increase	increase	increase	increase	0.039615	0.098367	0.000202075	0.00142782	0.164264	0.47865	0.000622124	0.00285413
PWY-6708: ubiquinol-8 biosynthesis (prokaryotic)	increase	increase	increase	increase	0.039615	0.098367	0.000202075	0.00142782	0.164264	0.47865	0.000622124	0.00285413
PWY-5791: 1,4-dihydroxy-2-naphthoate biosynthesis II (plants)	increase	increase	decrease	increase	0.0399076	0.098367	0.0207138	0.0501049	0.334158	0.59048	0.00409663	0.0131483
PWY-5837: 1,4-dihydroxy-2-naphthoate biosynthesis I	increase	increase	decrease	increase	0.0399076	0.098367	0.0207138	0.0501049	0.334158	0.59048	0.00409663	0.0131483
UBISYN-PWY: superpathway of ubiquinol-8 biosynthesis (prokaryotic)	increase	increase	increase	increase	0.0403124	0.0985011	0.000254087	0.00172715	0.173278	0.488734	0.00089385	0.0038635
PWY-6629: superpathway of L-tryptophan biosynthesis	increase	increase	increase	increase	0.040574	0.0985011	0.0341884	0.0734368	0.293804	0.580388	0.0133276	0.0323806
PWY-5690: TCA cycle II (plants and fungi)	increase	increase	decrease	decrease	0.0406101	0.0985011	0.0993473	0.169363	0.217205	0.535836	0.244789	0.335143
ECASYN-PWY: enterobacterial common antigen biosynthesis	increase	increase	increase	increase	0.042334	0.102139	0.00772632	0.0234409	0.447495	0.651011	0.0444437	0.0873837
PWY-6163: chorismate biosynthesis from 3-dehydroquinate	decrease	decrease	decrease	decrease	0.0433949	0.104148	0.00336917	0.0131423	0.000538778	0.0623741	7.7058e-08	1.15147e-06
PWY-5367: petroselinate biosynthesis	increase	increase	increase	increase	0.0446619	0.106627	0.0198291	0.048622	0.294384	0.580388	3.33047e-05	0.000256153
PWY-4981: L-proline biosynthesis II (from arginine)	increase	increase	decrease	decrease	0.0455859	0.108216	0.0171937	0.0438543	0.431929	0.637747	0.536061	0.593983
TCA: TCA cycle I (prokaryotic)	increase	increase	decrease	decrease	0.0459593	0.108216	0.116212	0.195631	0.508095	0.685773	0.501139	0.556467
POLYAMSYN-PWY: superpathway of polyamine biosynthesis I	increase	increase	increase	increase	0.0463366	0.108216	0.0169788	0.0438543	0.388837	0.61322	0.0477505	0.0911442
PWY-5083: NAD/NADH phosphorylation and dephosphorylation	increase	increase	increase	increase	0.0467152	0.108216	0.0454325	0.0920652	0.199755	0.535836	0.0894256	0.15087
PWY-6837: fatty acid beta-oxidation V (unsaturated, odd number, di-isomerase-dependent)	increase	increase	increase	increase	0.0469123	0.108216	0.0170578	0.0438543	0.14685	0.468218	0.00565181	0.0166062
ORNDEG-PWY: superpathway of ornithine degradation	increase	increase	increase	increase	0.0469624	0.108216	0.0967229	0.165943	0.205793	0.535836	0.0196997	0.0434723
PWY-6969: TCA cycle V (2-oxoglutarate:ferredoxin oxidoreductase)	increase	increase	decrease	increase	0.0469885	0.108216	0.00965628	0.0277295	0.934053	0.967037	0.113735	0.185306
HOMOSER-METSYN-PWY: L-methionine biosynthesis I	increase	increase	increase	increase	0.0494445	0.1133	0.0465257	0.093926	0.301102	0.580388	0.00120505	0.00488559
PWY-5154: L-arginine biosynthesis III (via N-acetyl-L-citrulline)	decrease	decrease	decrease	decrease	0.0502482	0.114566	1.16943e-06	2.15954e-05	0.114408	0.429939	3.28089e-06	3.23756e-05
PWY-5347: superpathway of L-methionine biosynthesis (transsulfuration)	increase	increase	increase	increase	0.0510629	0.115844	0.058719	0.111029	0.331036	0.5897	0.00202735	0.00768335
COA-PWY-1: coenzyme A biosynthesis II (mammalian)	decrease	decrease	decrease	decrease	0.0518886	0.117135	0.00974684	0.0278407	0.00501942	0.102557	7.92843e-08	1.15182e-06
METSYN-PWY: L-homoserine and L-methionine biosynthesis	increase	increase	increase	increase	0.0527254	0.117857	0.0593405	0.11181	0.327618	0.585984	0.00190814	0.00728436
PWY-6859: all-trans-farnesol biosynthesis	increase	increase	decrease	increase	0.0527254	0.117857	0.00383091	0.0138067	0.945039	0.97381	0.144033	0.21898
PWY0-162: superpathway of pyrimidine ribonucleotides de novo biosynthesis	increase	increase	decrease	increase	0.0544329	0.12108	0.0275568	0.0611487	0.276055	0.580388	0.997951	0.997951
PWY-6606: guanosine nucleotides degradation II	increase	increase	increase	increase	0.0561863	0.124373	0.116213	0.195631	0.423894	0.636905	0.00054841	0.00263136
MET-SAM-PWY: superpathway of S-adenosyl-L-methionine biosynthesis	increase	increase	increase	increase	0.0570804	0.125742	0.0762261	0.135991	0.41991	0.636905	0.00328375	0.0111913
PWY-7046: 4-coumarate degradation (anaerobic)	increase	increase	decrease	increase	0.0578962	0.126516	0.897419	0.922129	0.782598	0.865338	0.0886591	0.15062
ANAEROFRUCAT-PWY: homolactic fermentation	increase	decrease	decrease	decrease	0.0579864	0.126516	0.0196803	0.0484785	0.355605	0.601793	0.00836736	0.0224417
ARG+POLYAMINE-SYN: superpathway of arginine and polyamine biosynthesis	increase	increase	increase	increase	0.0589036	0.127905	0.0392482	0.0829776	0.440051	0.647566	0.0570986	0.106272
PWY-7094: fatty acid salvage	increase	increase	increase	increase	0.0594174	0.128409	0.00337734	0.0131423	0.543814	0.702155	0.00025999	0.00150097
PWY66-389: phytol degradation	increase	increase	increase	increase	0.0601216	0.129318	0.000678819	0.003758	0.761893	0.85301	0.00285261	0.0101491
GLYCOCAT-PWY: glycogen degradation I (bacterial)	increase	increase	increase	increase	0.0606835	0.129914	0.0111271	0.030486	0.178744	0.500937	0.00312094	0.0108817
PWY-6749: CMP-legionaminate biosynthesis I	increase	increase	increase	increase	0.0612035	0.130415	8.97016e-07	1.92679e-05	0.141804	0.466788	0.00017466	0.00110057
PWY0-845: superpathway of pyridoxal 5'-phosphate biosynthesis and salvage	increase	increase	decrease	increase	0.0636766	0.135054	0.170603	0.273056	0.751156	0.847458	0.63296	0.668764
PWY-6125: superpathway of guanosine nucleotides de novo biosynthesis II	increase	increase	decrease	increase	0.0646684	0.136522	0.0212316	0.050899	0.508095	0.685773	0.756049	0.778373
PWY-841: superpathway of purine nucleotides de novo biosynthesis I	increase	increase	decrease	decrease	0.0656729	0.138004	0.281444	0.39983	0.388837	0.61322	0.284896	0.371573
LPSSYN-PWY: superpathway of lipopolysaccharide biosynthesis	increase	increase	decrease	increase	0.0663998	0.138231	0.00301591	0.0120862	0.803253	0.883579	0.000695325	0.00310816
POLYAMINSYN3-PWY: superpathway of polyamine biosynthesis II	decrease	decrease	decrease	increase	0.0666249	0.138231	0.938444	0.949048	0.539069	0.699677	0.209947	0.297568
PWY-6936: seleno-amino acid biosynthesis	increase	increase	decrease	decrease	0.0666902	0.138231	0.0980874	0.167748	0.183351	0.50772	0.640289	0.672432
PWY-6435: 4-hydroxybenzoate biosynthesis V	increase	decrease	increase	increase	0.0670015	0.138247	0.990211	0.990211	0.265805	0.580388	0.102687	0.168884
PWY-7211: superpathway of pyrimidine deoxyribonucleotides de novo biosynthesis	increase	increase	increase	increase	0.0677172	0.138478	0.00902971	0.026497	0.385053	0.61322	0.000297251	0.00167164
ANAGLYCOLYSIS-PWY: glycolysis III (from glucose)	increase	decrease	decrease	decrease	0.0677205	0.138478	0.21077	0.320634	0.301102	0.580388	0.0038394	0.01255
PWY-2723: trehalose degradation V	increase	increase	increase	increase	0.070704	0.143933	0.00887675	0.0261913	0.310634	0.580388	0.00426113	0.0134251
PWY0-1533: methylphosphonate degradation I	increase	increase	decrease	increase	0.0717307	0.145374	0.0131537	0.0354952	0.21431	0.535836	0.00120441	0.00488559
PWY0-1338: polymyxin resistance	increase	increase	increase	increase	0.0725548	0.146394	0.00239552	0.01005	0.304529	0.580388	0.035074	0.0716552
PWY-5384: sucrose degradation IV (sucrose phosphorylase)	increase	increase	increase	increase	0.0730666	0.146777	0.0479873	0.0957962	0.297891	0.580388	0.00416499	0.0132018
PWY-6122: 5-aminoimidazole ribonucleotide biosynthesis II	decrease	decrease	decrease	decrease	0.0741804	0.147071	3.05766e-10	1.49269e-08	0.00296603	0.0792868	5.93338e-15	5.17193e-13
PWY-6277: superpathway of 5-aminoimidazole ribonucleotide biosynthesis	decrease	decrease	decrease	decrease	0.0741804	0.147071	3.05766e-10	1.49269e-08	0.00296603	0.0792868	5.93338e-15	5.17193e-13
PWY-7357: thiamin formation from pyrithiamine and oxythiamine (yeast)	decrease	decrease	decrease	decrease	0.0741804	0.147071	1.02558e-05	0.000119726	0.00935039	0.135272	1.474e-07	2.02869e-06
GLUCOSE1PMETAB-PWY: glucose and glucose-1-phosphate degradation	increase	increase	increase	increase	0.0752869	0.148618	0.0625234	0.116177	0.293116	0.580388	0.0202137	0.0444192
PWY-5705: allantoin degradation to glyoxylate III	increase	increase	increase	increase	0.0767562	0.150866	0.008475	0.0252838	0.131787	0.448384	0.000330511	0.0018309
PWY-5754: 4-hydroxybenzoate biosynthesis I (eukaryotes)	increase	decrease	increase	increase	0.0784509	0.152811	0.24643	0.358218	0.210791	0.535836	0.022447	0.0489158
PWY3O-1109: superpathway of 4-hydroxybenzoate biosynthesis (yeast)	increase	decrease	increase	increase	0.0784509	0.152811	0.247484	0.358218	0.210791	0.535836	0.0226791	0.0492164
PWY-5941: glycogen degradation II (eukaryotic)	increase	increase	increase	increase	0.0787515	0.152811	0.277316	0.396061	0.0994301	0.405085	0.104107	0.17015
PWY-5845: superpathway of menaquinol-9 biosynthesis	increase	increase	increase	increase	0.0798321	0.153002	0.034365	0.073522	0.386535	0.61322	0.0150861	0.0353813
PWY-6396: superpathway of 2,3-butanediol biosynthesis	increase	increase	increase	increase	0.0801916	0.153002	0.0144204	0.0382916	0.317311	0.580388	0.0085946	0.0227019
PWY-4722: creatinine degradation II	increase	increase	increase	increase	0.0810767	0.153119	2.26861e-06	3.69165e-05	0.570429	0.728993	0.000180388	0.00112313
BRANCHED-CHAIN-AA-SYN-PWY: superpathway of branched amino acid biosynthesis	decrease	decrease	decrease	decrease	0.0811353	0.153119	8.17402e-15	1.09736e-12	0.0229083	0.234717	2.57529e-12	1.34688e-10
PWY-5692: allantoin degradation to glyoxylate II	increase	increase	decrease	increase	0.0815965	0.153119	0.00351305	0.0133795	0.429072	0.636905	0.00162472	0.0062943
URDEGR-PWY: superpathway of allantoin degradation in plants	increase	increase	decrease	increase	0.0815965	0.153119	0.00351305	0.0133795	0.429072	0.636905	0.00162472	0.0062943
PWY-6549: L-glutamine biosynthesis III	increase	increase	increase	increase	0.0835494	0.156142	0.0881669	0.152254	0.714825	0.821803	0.116103	0.187413
PWY-5862: superpathway of demethylmenaquinol-9 biosynthesis	increase	increase	increase	increase	0.0846942	0.157635	0.0306136	0.0671001	0.401852	0.624787	0.0131718	0.0321908
POLYISOPRENSYN-PWY: polyisoprenoid biosynthesis (E. coli)	increase	increase	decrease	increase	0.0860594	0.159525	0.0349092	0.0743897	0.704569	0.820133	0.417167	0.49155
P122-PWY: heterolactic fermentation	increase	increase	increase	increase	0.0925638	0.170198	0.00754749	0.02316	0.664797	0.794865	0.0144122	0.0341068
PWY-7409: phospholipid remodeling (phosphatidylethanolamine, yeast)	increase	increase	decrease	increase	0.0934849	0.171099	0.00715322	0.0220763	0.151674	0.471008	0.00429718	0.0134576
PWY66-367: ketogenesis	increase	increase	increase	increase	0.0938041	0.171099	3.05497e-05	0.000309532	0.172257	0.488734	1.60646e-05	0.000135513
PWY-7221: guanosine ribonucleotides de novo biosynthesis	decrease	decrease	decrease	decrease	0.096631	0.174856	3.26697e-05	0.000324882	0.00512785	0.102557	5.3774e-11	1.75774e-09
PWY-7228: superpathway of guanosine nucleotides de novo biosynthesis I	increase	increase	decrease	increase	0.096631	0.174856	0.0171937	0.0438543	0.684202	0.809272	0.715416	0.739451
PWY-7279: aerobic respiration II (cytochrome c) (yeast)	decrease	increase	decrease	increase	0.0980361	0.176697	3.74032e-05	0.0003622	0.537199	0.699677	1.32005e-07	1.86591e-06
PWY-7294: xylose degradation IV	decrease	decrease	decrease	increase	0.10467	0.187912	0.00129686	0.00650854	0.0433921	0.284963	0.00169928	0.00653474
PWY-6353: purine nucleotides degradation II (aerobic)	increase	decrease	increase	increase	0.105222	0.188162	0.213882	0.321721	0.48195	0.677502	0.00211664	0.00796404
PWY-5464: superpathway of cytosolic glycolysis (plants), pyruvate dehydrogenase and TCA cycle	increase	increase	increase	increase	0.108957	0.19408	5.26497e-06	6.89582e-05	0.127989	0.439961	5.12669e-08	7.88606e-07
PWY-6737: starch degradation V	decrease	decrease	decrease	decrease	0.111279	0.196444	0.00813518	0.0244055	0.0283626	0.234717	0.0181694	0.0406094
PWY-4984: urea cycle	increase	increase	increase	decrease	0.111279	0.196444	0.0412764	0.0862468	0.956019	0.975982	0.250036	0.340543
P185-PWY: formaldehyde assimilation III (dihydroxyacetone cycle)	increase	increase	increase	increase	0.111577	0.196444	1.78287e-06	2.99187e-05	0.134515	0.448384	3.44865e-07	4.19452e-06
P125-PWY: superpathway of (R,R)-butanediol biosynthesis	increase	increase	increase	increase	0.115736	0.202665	0.166838	0.26824	0.582732	0.732577	0.290783	0.378045
UDPNAGSYN-PWY: UDP-N-acetyl-D-glucosamine biosynthesis I	increase	decrease	decrease	decrease	0.115999	0.202665	0.146059	0.239858	0.906706	0.956716	0.0739349	0.129324
PWY-7616: methanol oxidation to carbon dioxide	increase	increase	decrease	decrease	0.118048	0.205457	0.0037767	0.0137033	0.473708	0.668049	0.0574972	0.106635
PWY-6470: peptidoglycan biosynthesis V (&beta;-lactam resistance)	increase	increase	decrease	increase	0.118989	0.206307	0.0136615	0.0366811	0.456479	0.654345	0.0103555	0.0269449
PWY-6305: putrescine biosynthesis IV	decrease	decrease	decrease	decrease	0.122536	0.211653	0.00112409	0.005918	0.0938953	0.393466	0.000261162	0.00150097
PWY-7400: L-arginine biosynthesis IV (archaebacteria)	decrease	decrease	decrease	decrease	0.129358	0.222593	4.75593e-06	6.38483e-05	0.0406125	0.274915	2.98198e-05	0.000232772
PWY-4321: L-glutamate degradation IV	increase	increase	decrease	decrease	0.134093	0.229873	0.010217	0.0286033	0.522233	0.69658	0.322663	0.412598
PWY-7312: dTDP-D-&beta;-fucofuranose biosynthesis	decrease	decrease	increase	decrease	0.137395	0.234652	0.376984	0.497397	0.879041	0.936508	0.0518641	0.0970147
PANTOSYN-PWY: pantothenate and coenzyme A biosynthesis I	decrease	decrease	decrease	decrease	0.143881	0.244813	0.00055984	0.00345556	0.0331559	0.256461	3.06024e-07	3.81073e-06
PWY-622: starch biosynthesis	increase	decrease	increase	increase	0.147049	0.248542	0.755233	0.789027	0.148906	0.470217	0.00504958	0.0152655
PWY-6876: isopropanol biosynthesis	increase	increase	increase	increase	0.147163	0.248542	0.065169	0.119848	0.183472	0.50772	0.0452451	0.0882956
AEROBACTINSYN-PWY: aerobactin biosynthesis	increase	increase	decrease	increase	0.148137	0.249264	0.00808445	0.0243896	0.883184	0.93865	0.305442	0.394435
PWY-2942: L-lysine biosynthesis III	decrease	decrease	decrease	decrease	0.149639	0.249946	4.32052e-06	5.94903e-05	0.0259671	0.234717	4.84903e-11	1.69069e-09
PWY-7242: D-fructuronate degradation	decrease	decrease	decrease	decrease	0.149639	0.249946	0.000298021	0.00192816	0.0561863	0.325289	0.000383882	0.00204868
PWY-1541: superpathway of taurine degradation	increase	increase	decrease	decrease	0.15078	0.250932	0.0579912	0.11043	0.405235	0.625625	0.693698	0.722717
ARGSYN-PWY: L-arginine biosynthesis I (via L-ornithine)	decrease	decrease	decrease	decrease	0.151597	0.251375	6.10238e-06	7.44768e-05	0.0361069	0.256771	2.8503e-05	0.000225864
LIPASYN-PWY: phospholipases	increase	increase	decrease	decrease	0.155218	0.253358	0.0407102	0.085396	0.317311	0.580388	0.0611656	0.111852
TYRFUMCAT-PWY: L-tyrosine degradation I	increase	increase	increase	increase	0.155218	0.253358	0.0723349	0.130348	0.317311	0.580388	0.0632441	0.114057
PWY-7282: 4-amino-2-methyl-5-phosphomethylpyrimidine biosynthesis (yeast)	increase	increase	decrease	decrease	0.155571	0.253358	0.44084	0.558328	0.841543	0.907546	0.666215	0.698257
GLUTORN-PWY: L-ornithine biosynthesis	decrease	decrease	decrease	decrease	0.159623	0.257592	3.92346e-06	5.54447e-05	0.0143929	0.166654	3.3636e-06	3.25771e-05
PWY-5103: L-isoleucine biosynthesis III	decrease	decrease	decrease	decrease	0.159623	0.257592	9.55046e-14	8.54766e-12	0.0510629	0.307776	4.15039e-11	1.55047e-09
PWY-7196: superpathway of pyrimidine ribonucleosides salvage	increase	increase	decrease	increase	0.164757	0.264539	0.223961	0.331373	0.612331	0.761089	0.0136571	0.0327645
OANTIGEN-PWY: O-antigen building blocks biosynthesis (E. coli)	increase	decrease	decrease	decrease	0.165851	0.265362	0.390914	0.513254	0.704569	0.820133	0.0223058	0.0488113
PWY0-1277: 3-phenylpropanoate and 3-(3-hydroxyphenyl)propanoate degradation	increase	increase	increase	increase	0.170753	0.272249	0.284001	0.402397	0.383137	0.613019	0.252178	0.342568
P163-PWY: L-lysine fermentation to acetate and butanoate	increase	increase	increase	increase	0.172935	0.274767	5.43818e-10	2.43359e-08	0.00238998	0.0792868	3.88016e-11	1.55047e-09
P108-PWY: pyruvate fermentation to propanoate I	increase	decrease	increase	increase	0.178852	0.282563	0.219333	0.327172	0.258229	0.580388	0.25536	0.345336
ARGORNPROST-PWY: arginine, ornithine and proline interconversion	increase	increase	increase	increase	0.17908	0.282563	0.0319233	0.0691242	0.00194282	0.0792868	1.92587e-07	2.58264e-06
CENTFERM-PWY: pyruvate fermentation to butanoate	increase	increase	increase	decrease	0.179924	0.282915	0.90175	0.924122	0.923113	0.962487	0.638453	0.671854
PWY-7269: NAD/NADP-NADH/NADPH mitochondrial interconversion (yeast)	increase	increase	increase	increase	0.181152	0.283867	0.0449861	0.0915058	0.820396	0.895717	0.0627731	0.113994
PWY-5654: 2-amino-3-carboxymuconate semialdehyde degradation to 2-oxopentenoate	increase	increase	decrease	decrease	0.182692	0.284327	0.0701825	0.126896	0.661324	0.792868	0.579709	0.624881
PWY-6590: superpathway of Clostridium acetobutylicum acidogenic fermentation	increase	increase	increase	decrease	0.184443	0.286074	0.906639	0.927363	0.906706	0.956716	0.62022	0.660135
NAGLIPASYN-PWY: lipid IVA biosynthesis	increase	decrease	decrease	decrease	0.185631	0.286942	0.527958	0.63003	0.863166	0.926324	0.0601834	0.110831
PWY-7199: pyrimidine deoxyribonucleosides salvage	decrease	decrease	decrease	decrease	0.190255	0.293095	0.000938323	0.00498891	0.194962	0.529527	2.11998e-05	0.000173242
P124-PWY: Bifidobacterium shunt	increase	decrease	increase	increase	0.195801	0.300624	0.620929	0.696115	0.142706	0.466788	0.13914	0.217962
PWY-6168: flavin biosynthesis III (fungi)	decrease	decrease	decrease	decrease	0.197348	0.301674	0.00453228	0.015404	0.00470647	0.102557	5.85031e-06	5.18595e-05
HCAMHPDEG-PWY: 3-phenylpropanoate and 3-(3-hydroxyphenyl)propanoate degradation to 2-oxopent-4-enoate	increase	increase	increase	increase	0.19847	0.301674	0.213297	0.321721	0.375511	0.608515	0.243676	0.334494
PWY-6690: cinnamate and 3-hydroxycinnamate degradation to 2-oxopent-4-enoate	increase	increase	increase	increase	0.19847	0.301674	0.213297	0.321721	0.375511	0.608515	0.243676	0.334494
COA-PWY: coenzyme A biosynthesis I	decrease	decrease	decrease	decrease	0.202183	0.306297	0.00357559	0.0134272	0.0141198	0.166654	3.24016e-08	5.29564e-07
ARGSYNBSUB-PWY: L-arginine biosynthesis II (acetyl cycle)	decrease	decrease	decrease	decrease	0.204633	0.308982	1.6915e-05	0.000189237	0.0278688	0.234717	4.17074e-05	0.000311614
PWY-7332: superpathway of UDP-N-acetylglucosamine-derived O-antigen building blocks biosynthesis	increase	increase	increase	increase	0.207686	0.312558	0.00519326	0.0173216	0.317895	0.580388	0.264302	0.354812
PWY-7165: L-ascorbate biosynthesis VI (engineered pathway)	increase	increase	decrease	decrease	0.219299	0.328949	0.000612807	0.00365564	0.944928	0.97381	0.103067	0.168979
PANTO-PWY: phosphopantothenate biosynthesis I	decrease	decrease	decrease	decrease	0.222387	0.332486	0.000198906	0.00142782	0.109739	0.427593	5.74452e-06	5.17997e-05
CITRULBIO-PWY: L-citrulline biosynthesis	increase	increase	decrease	decrease	0.230324	0.343228	0.433103	0.551129	0.709695	0.821803	0.149755	0.226364
GALACTUROCAT-PWY: D-galacturonate degradation I	decrease	decrease	decrease	decrease	0.233014	0.344982	0.000156461	0.00123558	0.0775944	0.363756	0.00481478	0.0148125
PYRIDNUCSYN-PWY: NAD biosynthesis I (from aspartate)	decrease	decrease	decrease	decrease	0.233014	0.344982	0.00225974	0.00988729	0.377556	0.608515	1.10442e-05	9.62688e-05
GLUCUROCAT-PWY: superpathway of &beta;-D-glucuronide and D-glucuronate degradation	decrease	decrease	decrease	decrease	0.235726	0.347868	0.00388773	0.0138703	0.0708901	0.350468	0.00130638	0.00525567
NAD-BIOSYNTHESIS-II: NAD salvage pathway II	increase	increase	decrease	increase	0.239835	0.352789	0.00987782	0.0280655	0.514744	0.692623	0.0483309	0.0919167
PWY1G-0: mycothiol biosynthesis	decrease	decrease	increase	increase	0.240963	0.353309	0.0537777	0.104255	0.407712	0.625644	0.135393	0.215886
PWY-6263: superpathway of menaquinol-8 biosynthesis II	increase	increase	increase	increase	0.242191	0.353971	0.000147948	0.00120376	0.0266015	0.234717	1.99832e-05	0.000165892
PWY-7220: adenosine deoxyribonucleotides de novo biosynthesis II	increase	decrease	decrease	decrease	0.249622	0.362508	0.937273	0.949048	0.0607764	0.333651	0.144033	0.21898
PWY-7222: guanosine deoxyribonucleotides de novo biosynthesis II	increase	decrease	decrease	decrease	0.249622	0.362508	0.937273	0.949048	0.0607764	0.333651	0.144033	0.21898
PPGPPMET-PWY: ppGpp biosynthesis	increase	increase	increase	increase	0.255309	0.36959	0.018573	0.0463892	0.252463	0.580388	0.000189019	0.0011495
PWY-7003: glycerol degradation to butanol	increase	increase	increase	increase	0.2582	0.372592	4.81892e-08	1.36198e-06	0.050094	0.30613	7.14162e-10	1.82058e-08
DTDPRHAMSYN-PWY: dTDP-L-rhamnose biosynthesis I	decrease	decrease	decrease	decrease	0.26704	0.382925	0.0441993	0.0902473	0.0205406	0.224505	0.000435558	0.00225541
RHAMCAT-PWY: L-rhamnose degradation I	increase	increase	decrease	decrease	0.26704	0.382925	0.180941	0.28578	0.317502	0.580388	0.308052	0.396826
THREOCAT-PWY: superpathway of L-threonine metabolism	increase	increase	increase	increase	0.270986	0.387366	0.00016435	0.0012608	0.215873	0.535836	0.00884039	0.0232338
PWY-1861: formaldehyde assimilation II (RuMP Cycle)	increase	increase	decrease	increase	0.28137	0.399608	0.000913892	0.0049076	0.618928	0.767122	0.0232101	0.0501607
COMPLETE-ARO-PWY: superpathway of aromatic amino acid biosynthesis	decrease	decrease	decrease	decrease	0.28218	0.399608	0.00604804	0.0196836	0.00570238	0.104544	4.20362e-06	3.99726e-05
PWY-6126: superpathway of adenosine nucleotides de novo biosynthesis II	increase	decrease	decrease	decrease	0.28218	0.399608	0.0184577	0.0463168	0.0535734	0.318545	2.71984e-06	2.78917e-05
PWY-7560: methylerythritol phosphate pathway II	increase	increase	increase	increase	0.290713	0.410419	0.929695	0.945543	0.0259189	0.234717	0.00247351	0.00902804
PWY-5181: toluene degradation III (aerobic) (via p-cresol)	increase	increase	decrease	decrease	0.299227	0.41819	0.0015672	0.00738232	0.916101	0.959603	0.191203	0.277775
PWY66-388: fatty acid &alpha;-oxidation III	decrease	decrease	increase	increase	0.305808	0.41819	0.828453	0.860501	0.485976	0.678794	0.679021	0.710256
METH-ACETATE-PWY: methanogenesis from acetate	decrease	increase	decrease	increase	0.310344	0.41819	0.731787	0.77662	0.370119	0.607705	0.0320122	0.0659149
PWY-6215: 4-chlorobenzoate degradation	increase	increase	decrease	decrease	0.311864	0.41819	0.14414	0.238898	0.948325	0.974914	0.14202	0.217962
PWY-5531: chlorophyllide a biosynthesis II (anaerobic)	increase	increase	increase	increase	0.317311	0.41819	0.00713755	0.0220763	0.0801916	0.363756	0.0085946	0.0227019
PWY-7159: chlorophyllide a biosynthesis III (aerobic, light independent)	increase	increase	increase	increase	0.317311	0.41819	0.00713755	0.0220763	0.0801916	0.363756	0.0085946	0.0227019
CRNFORCAT-PWY: creatinine degradation I	decrease	decrease	increase	increase	0.317311	0.41819	0.0757179	0.135535	0.155218	0.471008	0.0157099	0.0363552
DHGLUCONATE-PYR-CAT-PWY: glucose degradation (oxidative)	increase	increase	increase	increase	0.317311	0.41819	0.308059	0.424174	0.317311	0.580388	0.270474	0.354812
PWY-5028: L-histidine degradation II	increase	increase	increase	increase	0.317311	0.41819	0.0811962	0.142491	0.317311	0.580388	0.0285572	0.0597417
VALDEG-PWY: L-valine degradation I	decrease	decrease	increase	increase	0.317311	0.41819	0.882693	0.909801	0.317311	0.580388	0.341033	0.41287
PWY-6641: superpathway of sulfolactate degradation	increase	increase	decrease	increase	0.317311	0.41819	0.145867	0.239858	0.9838	0.993515	0.715306	0.739451
PWY-6467: Kdo transfer to lipid IVA III (Chlamydia)	increase	increase	increase	increase	0.322205	0.423417	0.206833	0.318232	0.155218	0.471008	0.000866974	0.00377856
PWY-5509: adenosylcobalamin biosynthesis from cobyrinate a,c-diamide I	increase	increase	decrease	increase	0.324731	0.42429	0.00315023	0.0124388	0.575572	0.728993	0.0244037	0.0525169
P621-PWY: nylon-6 oligomer degradation	increase	increase	increase	increase	0.337543	0.43977	0.435888	0.553362	0.530973	0.697398	0.255535	0.345336
PWY3DJ-35471: L-ascorbate biosynthesis IV	increase	increase	decrease	increase	0.343145	0.445796	5.99762e-05	0.000555296	0.799546	0.881704	0.0695854	0.124209
PWY-4242: pantothenate and coenzyme A biosynthesis III	decrease	decrease	decrease	decrease	0.348471	0.451428	0.0686294	0.125354	0.0349007	0.256771	0.000168923	0.0010774
PWY-6185: 4-methylcatechol degradation (ortho cleavage)	increase	increase	decrease	decrease	0.36495	0.471437	0.00219943	0.00976113	0.927781	0.965067	0.0787852	0.135542
PWY-5505: L-glutamate and L-glutamine biosynthesis	decrease	decrease	decrease	decrease	0.368309	0.474431	0.0884589	0.152254	0.235726	0.55465	0.481738	0.536062
COBALSYN-PWY: adenosylcobalamin salvage from cobinamide I	increase	decrease	decrease	decrease	0.37384	0.478852	0.120578	0.202344	0.0886105	0.391681	0.0495096	0.0934784
PWY-6507: 4-deoxy-L-threo-hex-4-enopyranuronate degradation	decrease	decrease	decrease	decrease	0.37384	0.478852	0.00120619	0.00628857	0.125911	0.439961	0.0194667	0.0431401
PWY-5417: catechol degradation III (ortho-cleavage pathway)	increase	increase	decrease	decrease	0.380942	0.484317	0.00296587	0.011975	0.715342	0.821803	0.201565	0.289611
PWY-5431: aromatic compounds degradation via &beta;-ketoadipate	increase	increase	decrease	decrease	0.380942	0.484317	0.00296587	0.011975	0.715342	0.821803	0.201565	0.289611
SALVADEHYPOX-PWY: adenosine nucleotides degradation II	increase	decrease	increase	increase	0.381294	0.484317	0.969843	0.971652	0.9945	0.9945	0.0887017	0.15062
PWY-6270: isoprene biosynthesis I	increase	decrease	increase	increase	0.386983	0.488457	0.745519	0.788079	0.0913092	0.392174	0.0127052	0.0313539
NONMEVIPP-PWY: methylerythritol phosphate pathway I	increase	decrease	increase	increase	0.386983	0.488457	0.753882	0.789027	0.0926956	0.392174	0.0121563	0.030566
GALACT-GLUCUROCAT-PWY: superpathway of hexuronide and hexuronate degradation	decrease	decrease	decrease	decrease	0.388836	0.488457	0.000663899	0.00375277	0.115999	0.429939	0.000662676	0.00298775
PWY0-1296: purine ribonucleosides degradation	increase	decrease	decrease	decrease	0.388837	0.488457	0.207414	0.318232	0.159623	0.477784	0.835251	0.853196
PWY-6562: norspermidine biosynthesis	increase	increase	decrease	decrease	0.400014	0.501117	0.0691585	0.125892	0.701095	0.820133	0.214033	0.302538
PWY-1361: benzoyl-CoA degradation I (aerobic)	increase	increase	increase	decrease	0.402362	0.501303	0.730354	0.77662	0.661324	0.792868	0.705246	0.732464
PWY-7317: superpathway of dTDP-glucose-derived O-antigen building blocks biosynthesis	decrease	increase	decrease	increase	0.402362	0.501303	0.211866	0.32139	0.979957	0.993515	0.0188069	0.0418553
LACTOSECAT-PWY: lactose and galactose degradation I	increase	increase	increase	increase	0.409089	0.508296	0.0405301	0.0853517	0.346233	0.601793	2.80869e-06	2.82489e-05
PWY-3781: aerobic respiration I (cytochrome c)	decrease	increase	decrease	increase	0.414413	0.512628	3.77713e-05	0.0003622	0.167578	0.48225	1.32756e-09	3.01876e-08
HISDEG-PWY: L-histidine degradation I	increase	increase	increase	decrease	0.415948	0.512628	0.898088	0.922129	0.600327	0.752547	0.0256677	0.0543491
PWY-6545: pyrimidine deoxyribonucleotides de novo biosynthesis III	increase	increase	increase	increase	0.415948	0.512628	0.0884602	0.152254	0.714833	0.821803	0.625667	0.662396
PWY-6143: CMP-pseudaminate biosynthesis	increase	increase	increase	increase	0.419318	0.514729	0.00613265	0.01972	0.2083	0.535836	0.00232537	0.00856458
GLYCOGENSYNTH-PWY: glycogen biosynthesis I (from ADP-D-Glucose)	increase	decrease	decrease	decrease	0.41991	0.514729	0.341835	0.462381	0.00512785	0.102557	0.268461	0.354812
PWY-5177: glutaryl-CoA degradation	decrease	decrease	decrease	decrease	0.423893	0.516834	0.00295864	0.011975	0.0687638	0.348392	0.00102382	0.00428366
PWY-5188: tetrapyrrole biosynthesis I (from glutamate)	increase	decrease	decrease	decrease	0.423894	0.516834	0.473042	0.570839	0.187933	0.513605	0.0115215	0.0292512
GLCMANNANAUT-PWY: superpathway of N-acetylglucosamine, N-acetylmannosamine and N-acetylneuraminate degradation	increase	decrease	decrease	increase	0.431929	0.519077	0.729603	0.77662	0.252469	0.580388	0.638454	0.671854
PHOSLIPSYN-PWY: superpathway of phospholipid biosynthesis I (bacteria)	increase	increase	increase	increase	0.431929	0.519077	0.484538	0.583402	0.777448	0.863831	0.017307	0.0391842
PROTOCATECHUATE-ORTHO-CLEAVAGE-PWY: protocatechuate degradation II (ortho-cleavage pathway)	increase	increase	decrease	decrease	0.432904	0.519077	0.000619485	0.00365564	0.214666	0.535836	0.460541	0.513567
PWY-101: photosynthesis light reactions	increase	increase	increase	increase	0.43306	0.519077	0.00259721	0.0108116	0.0801916	0.363756	0.000450659	0.0022883
PWY-6785: hydrogen production VIII	increase	increase	increase	increase	0.43306	0.519077	0.00367779	0.0135533	0.0801916	0.363756	0.000561357	0.002669
PWY-5910: superpathway of geranylgeranyldiphosphate biosynthesis I (via mevalonate)	increase	increase	decrease	increase	0.433998	0.519077	0.157125	0.254913	0.642088	0.784644	0.140573	0.217962
ARGININE-SYN4-PWY: L-ornithine de novo biosynthesis	decrease	decrease	increase	decrease	0.435979	0.519077	0.0192386	0.0476089	0.689273	0.813084	0.0135119	0.0325655
PWY4FS-7: phosphatidylglycerol biosynthesis I (plastidic)	increase	increase	increase	increase	0.435979	0.519077	0.693958	0.745045	0.841543	0.907546	0.014105	0.0336845
PWY4FS-8: phosphatidylglycerol biosynthesis II (non-plastidic)	increase	increase	increase	increase	0.435979	0.519077	0.695098	0.745045	0.841543	0.907546	0.014206	0.0337716
PWY-7323: superpathway of GDP-mannose-derived O-antigen building blocks biosynthesis	increase	increase	decrease	decrease	0.440051	0.52256	0.15281	0.249419	0.956019	0.975982	0.93656	0.943778
PWY-5121: superpathway of geranylgeranyl diphosphate biosynthesis II (via MEP)	increase	decrease	increase	increase	0.452264	0.534437	0.737186	0.780807	0.107508	0.427593	0.0133733	0.0323806
PWY-7539: 6-hydroxymethyl-dihydropterin diphosphate biosynthesis III (Chlamydia)	decrease	decrease	increase	increase	0.452396	0.534437	0.228739	0.336442	0.841543	0.907546	0.763869	0.78488
PWY-7392: taxadiene biosynthesis (engineered)	increase	decrease	increase	increase	0.456541	0.53794	0.718257	0.766807	0.11895	0.429939	0.0130832	0.0321246
PWY-922: mevalonate pathway I	increase	increase	decrease	increase	0.459115	0.539578	0.17085	0.273056	0.648694	0.784644	0.138898	0.217962
PWY-6182: superpathway of salicylate degradation	increase	increase	decrease	decrease	0.465932	0.546182	0.0102269	0.0286033	0.291455	0.580388	0.451772	0.505946
PWY-5030: L-histidine degradation III	increase	decrease	increase	decrease	0.48195	0.561245	0.640101	0.714624	0.341428	0.59852	0.334345	0.41287
PWY-3801: sucrose degradation II (sucrose synthase)	increase	increase	decrease	decrease	0.482474	0.561245	0.0417126	0.0864852	0.913555	0.959342	0.230816	0.319357
PWY-7345: superpathway of anaerobic sucrose degradation	increase	increase	decrease	decrease	0.482474	0.561245	0.0414967	0.0863711	0.913555	0.959342	0.230816	0.319357
PWY-6147: 6-hydroxymethyl-dihydropterin diphosphate biosynthesis I	increase	decrease	increase	increase	0.49493	0.57427	0.34027	0.461426	0.846938	0.911131	0.89785	0.90827
1CMET2-PWY: N10-formyl-tetrahydrofolate biosynthesis	decrease	decrease	decrease	decrease	0.503687	0.582947	0.0022831	0.00988729	0.0373485	0.256771	4.23974e-09	8.86954e-08
CATECHOL-ORTHO-CLEAVAGE-PWY: catechol degradation to &beta;-ketoadipate	increase	increase	decrease	decrease	0.517837	0.597807	0.00601097	0.0196822	0.868657	0.927692	0.245852	0.33572
P23-PWY: reductive TCA cycle I	decrease	increase	decrease	increase	0.519732	0.59848	3.83456e-06	5.54447e-05	0.612194	0.761089	0.000183473	0.0011289
CALVIN-PWY: Calvin-Benson-Bassham cycle	increase	decrease	decrease	decrease	0.544079	0.621908	0.00178882	0.00814063	0.0636766	0.333651	5.80044e-05	0.000404484
PWY490-3: nitrate reduction VI (assimilatory)	increase	increase	increase	increase	0.54417	0.621908	0.121301	0.202924	0.575572	0.728993	0.153007	0.22995
PWY1F-823: leucopelargonidin and leucocyanidin biosynthesis	increase	increase	increase	increase	0.54417	0.621908	0.18677	0.290711	0.98866	0.993515	0.386555	0.463019
PWY-6527: stachyose degradation	decrease	increase	decrease	decrease	0.562535	0.641289	0.75292	0.789027	0.0677205	0.348392	0.722136	0.744925
PWY-7229: superpathway of adenosine nucleotides de novo biosynthesis I	decrease	decrease	decrease	decrease	0.567195	0.643386	0.000144771	0.00119603	0.0349007	0.256771	5.10396e-09	1.02668e-07
PWY-1269: CMP-3-deoxy-D-manno-octulosonate biosynthesis I	increase	decrease	increase	decrease	0.567195	0.643386	0.0864593	0.150742	0.654082	0.788483	0.16404	0.245122
PWY-7268: NAD/NADP-NADH/NADPH cytosolic interconversion (yeast)	increase	decrease	increase	decrease	0.569074	0.643914	0.0225707	0.0536303	0.516422	0.692762	0.0371257	0.0752587
PWY0-1061: superpathway of L-alanine biosynthesis	decrease	decrease	decrease	increase	0.57181	0.645409	0.635648	0.711131	0.132876	0.448384	0.399697	0.476177
PWY-6748: nitrate reduction VII (denitrification)	decrease	decrease	decrease	decrease	0.575572	0.645987	0.17998	0.28543	0.155218	0.471008	0.622269	0.660135
PWY-7290: Escherichia coli serotype O86 O-antigen biosynthesis	decrease	increase	decrease	decrease	0.575572	0.645987	0.194317	0.300716	0.54417	0.702155	0.98814	0.990033
ARO-PWY: chorismate biosynthesis I	decrease	decrease	decrease	decrease	0.576572	0.645987	0.0844951	0.147798	0.00862565	0.130872	0.000135973	0.000877948
PWY-5415: catechol degradation I (meta-cleavage pathway)	increase	decrease	increase	increase	0.585424	0.654298	0.682743	0.736211	0.770576	0.858363	0.129867	0.207708
THISYN-PWY: superpathway of thiamin diphosphate biosynthesis I	decrease	decrease	decrease	decrease	0.590772	0.65866	0.0777729	0.137835	0.464935	0.662043	0.00151954	0.0060206
PWY-7115: C4 photosynthetic carbon assimilation cycle, NAD-ME type	increase	increase	decrease	increase	0.614402	0.683335	0.61149	0.689853	0.766875	0.856408	0.386882	0.463019
ALLANTOINDEG-PWY: superpathway of allantoin degradation in yeast	increase	increase	decrease	increase	0.622121	0.688056	0.00612685	0.01972	0.97662	0.993515	0.0372722	0.0752639
PWY-5180: toluene degradation I (aerobic) (via o-cresol)	decrease	decrease	decrease	increase	0.623173	0.688056	0.753031	0.789027	0.731692	0.827621	0.0721983	0.127137
PWY-5182: toluene degradation II (aerobic) (via 4-methylcatechol)	decrease	decrease	decrease	increase	0.623173	0.688056	0.753031	0.789027	0.731692	0.827621	0.0721983	0.127137
PWY-5005: biotin biosynthesis II	increase	increase	decrease	decrease	0.626786	0.690373	0.219314	0.327172	0.464908	0.662043	0.89988	0.908566
PWY-5659: GDP-mannose biosynthesis	increase	increase	decrease	decrease	0.629403	0.691585	0.228143	0.336442	0.456554	0.654345	0.176024	0.257872
PWY-3841: folate transformations II	decrease	decrease	decrease	decrease	0.639227	0.700691	1.11594e-06	2.15954e-05	0.00763251	0.119939	6.77726e-14	4.01615e-12
ASPASN-PWY: superpathway of L-aspartate and L-asparagine biosynthesis	increase	decrease	decrease	decrease	0.654082	0.715255	0.0234965	0.0543864	0.415948	0.634981	0.00707356	0.0194709
PWY-6953: dTDP-3-acetamido-3,6-dideoxy-&alpha;-D-galactose biosynthesis	increase	increase	increase	increase	0.657682	0.717471	0.00425332	0.0146412	0.109814	0.427593	0.00558907	0.0165146
RUMP-PWY: formaldehyde oxidation I	increase	increase	decrease	increase	0.667298	0.726225	0.0389485	0.0826694	0.123256	0.439961	0.000332573	0.0018309
PWY5F9-12: biphenyl degradation	decrease	increase	increase	increase	0.687994	0.746965	0.0665455	0.121962	0.635077	0.778367	0.135811	0.215894
URSIN-PWY: ureide biosynthesis	increase	increase	decrease	decrease	0.693997	0.748528	0.0750206	0.134736	0.304129	0.580388	0.435481	0.49155
PWY-7237: myo-, chiro- and scillo-inositol degradation	decrease	decrease	decrease	decrease	0.694166	0.748528	0.0427057	0.0878657	0.11921	0.429939	0.0176709	0.0398358
TRPSYN-PWY: L-tryptophan biosynthesis	decrease	increase	decrease	increase	0.694358	0.748528	0.280756	0.39983	0.092551	0.392174	0.705854	0.732464
PWY66-422: D-galactose degradation V (Leloir pathway)	decrease	increase	decrease	decrease	0.714833	0.768783	0.911535	0.930597	0.0626974	0.333651	0.945754	0.95041
P562-PWY: myo-inositol degradation I	increase	increase	decrease	decrease	0.722501	0.775201	0.00935737	0.0270156	0.720212	0.823099	0.0392353	0.0783208
DENITRIFICATION-PWY: nitrate reduction I (denitrification)	decrease	increase	decrease	increase	0.737279	0.789201	0.508394	0.609392	0.816826	0.895717	0.0083574	0.0224417
PWY-7663: gondoate biosynthesis (anaerobic)	increase	decrease	increase	decrease	0.740717	0.791024	0.00392604	0.0138703	0.782738	0.865338	0.000245928	0.00144517
PWY-6121: 5-aminoimidazole ribonucleotide biosynthesis I	decrease	decrease	decrease	decrease	0.756392	0.805876	0.0091943	0.0268334	0.0598343	0.333651	1.27217e-05	0.000109073
PWY-7210: pyrimidine deoxyribonucleotides biosynthesis from CTP	increase	increase	increase	increase	0.758537	0.806277	0.0288349	0.0634604	0.101453	0.409535	0.0101392	0.0265141
PWY0-1319: CDP-diacylglycerol biosynthesis II	increase	increase	decrease	increase	0.766898	0.811382	0.956929	0.962305	0.127625	0.439961	0.580932	0.624881
PWY-5973: cis-vaccenate biosynthesis	increase	decrease	increase	decrease	0.766898	0.811382	0.00654929	0.0209343	0.956019	0.975982	0.000131793	0.000861596
PWY-724: superpathway of L-lysine, L-threonine and L-methionine biosynthesis II	decrease	decrease	decrease	decrease	0.772168	0.813184	0.000599495	0.00362472	0.0209198	0.224505	2.74391e-07	3.58766e-06
THRESYN-PWY: superpathway of L-threonine biosynthesis	increase	decrease	decrease	decrease	0.772168	0.813184	0.0558897	0.10796	0.396471	0.620809	0.00493159	0.0149955
THISYNARA-PWY: superpathway of thiamin diphosphate biosynthesis III (eukaryotes)	decrease	decrease	decrease	decrease	0.777448	0.816858	0.00364691	0.0135533	0.276055	0.580388	0.000662676	0.00298775
PWY-5667: CDP-diacylglycerol biosynthesis I	increase	increase	decrease	increase	0.782738	0.820525	0.952012	0.959156	0.127625	0.439961	0.582693	0.624881
PWY-6703: preQ0 biosynthesis	decrease	decrease	decrease	decrease	0.798668	0.835304	0.224001	0.331373	0.469157	0.6659	0.000196909	0.00118372
PWY-5100: pyruvate fermentation to acetate and lactate II	decrease	decrease	decrease	decrease	0.820038	0.853738	0.263909	0.380965	0.0269034	0.234717	0.205584	0.293771
PWY-6317: galactose degradation I (Leloir pathway)	decrease	increase	decrease	decrease	0.820038	0.853738	0.692819	0.745045	0.0698203	0.349102	0.946776	0.95041
PWY-3001: superpathway of L-isoleucine biosynthesis I	increase	decrease	decrease	decrease	0.841542	0.87413	2.63777e-06	4.16613e-05	0.117607	0.429939	8.12805e-07	9.4466e-06
PWY-5265: peptidoglycan biosynthesis II (staphylococci)	increase	increase	increase	increase	0.854908	0.885995	0.00062959	0.00366366	0.0017645	0.0792868	1.32571e-06	1.50727e-05
PWY0-1586: peptidoglycan maturation (meso-diaminopimelate containing)	increase	decrease	decrease	decrease	0.863166	0.890506	0.0570881	0.109487	0.015532	0.175233	0.00294689	0.0103438
PWY-621: sucrose degradation III (sucrose invertase)	increase	decrease	decrease	increase	0.863166	0.890506	0.383291	0.504479	0.93407	0.967037	0.215879	0.304078
PWY-6123: inosine-5'-phosphate biosynthesis I	decrease	decrease	increase	decrease	0.890338	0.916465	0.0473812	0.0949392	0.499298	0.684396	0.00568787	0.0166187
PWY-5994: palmitate biosynthesis I (animals and fungi)	increase	decrease	increase	increase	0.89608	0.920299	0.35965	0.478465	0.704506	0.820133	0.145826	0.221064
PWY-7031: protein N-glycosylation (bacterial)	decrease	increase	increase	increase	0.9183	0.941	0.000234565	0.00161489	0.0688866	0.348392	0.000533171	0.00258193
PWY-6124: inosine-5'-phosphate biosynthesis II	increase	decrease	decrease	decrease	0.945039	0.966228	0.159796	0.258465	0.684202	0.809272	0.0399717	0.0791864
HSERMETANA-PWY: L-methionine biosynthesis III	decrease	decrease	decrease	decrease	0.950527	0.969666	0.561777	0.637789	0.307593	0.580388	0.270688	0.354812
PWY-7456: mannan degradation	increase	increase	decrease	decrease	0.953273	0.970295	0.950168	0.959098	0.9945	0.9945	0.6058	0.646599
PWY-7245: superpathway NAD/NADP - NADH/NADPH interconversion (yeast)	increase	increase	decrease	decrease	0.964936	0.979979	0.010651	0.0293312	0.759979	0.85301	0.046092	0.0889525
7ALPHADEHYDROX-PWY: cholate degradation (bacteria, anaerobic)	decrease	increase	increase	increase	0.98866	0.993015	0.0231917	0.0542792	0.0801916	0.363756	0.00701735	0.0194184
PWY-7200: superpathway of pyrimidine deoxyribonucleoside salvage	increase	increase	increase	increase	0.98866	0.993015	0.850193	0.87968	0.0801916	0.363756	0.0944646	0.156345
P101-PWY: ectoine biosynthesis	increase	increase	decrease	decrease	0.98866	0.993015	0.360854	0.478465	0.155218	0.471008	0.0694642	0.124209
PWY-2221: Entner-Doudoroff pathway III (semi-phosphorylative)	decrease	increase	increase	increase	0.98866	0.993015	0.00873495	0.0259153	0.317311	0.580388	0.00379617	0.0124868
PWY-7371: 1,4-dihydroxy-6-naphthoate biosynthesis II	decrease	increase	increase	increase	0.994038	0.996223	0.0309838	0.0673615	0.382733	0.613019	0.0785434	0.135542
PWY-5178: toluene degradation IV (aerobic) (via catechol)	decrease	increase	increase	increase	1	1	0.344654	0.465023	0.575572	0.728993	0.0590248	0.109081
