# Supplementary material for: Consistent signatures in the human gut microbiome of old- and young-onset colorectal cancer
Source: Nat Commun. 2024 Apr 22;15:3396. doi: 10.1038/s41467-024-47523-x (PMC11035630; doi:10.1038/s41467-024-47523-x)
Supplement: Supplementary file 10 — Dataset 7 [file 41467_2024_47523_MOESM10_ESM.xlsx]

## Sheet: Supplementary Data 7
OrthologID	prevalence_gz	mean_abd_gz	median_abd_gz	alteration_oFudan	alteration_oGuangzhou	alteration_yFudan	alteration_yGuangzhou	p_oFudan	fdr_oFudan	p_oGuangzhou	fdr_oGuangzhou	p_yFudan	fdr_yFudan	p_yGuangzhou	fdr_yGuangzhou	Cluster Name	Size	Organisms	Length
UniRef90_A6L8P3	89.697	3.03609	2.00746	increase	increase	increase	increase	0.019004	0.291399	0.0350086	0.185045	0.833422	0.917819	0.28941	0.556145	Cluster: PF03932 family protein CutC	64	Parabacteroides distasonis (strain ATCC 8503 / DSM 20701 / CIP 104284 / JCM5825 / NCTC 11152); Parabacteroides distasonis; Parabacteroides sp. D25; Parabacteroides sp. OF04-13BH; Parabacteroides sp. AF19-14; Parabacteroides sp. 20_3; Parabacteroides distasonis str. 3776 Po2 i; Parabacteroides sp. CT06; Parabacteroides sp. OF01-14; Parabacteroides sp. D13	243
UniRef90_Q89ZG1	88.9394	2.76282	1.20879	increase	increase	increase	increase	0.01091	0.245891	0.00172425	0.0212658	0.023234	0.404271	3.31e-05	0.000702437	Cluster: PF03932 family protein CutC	31	Bacteroides thetaiotaomicron (strain ATCC 29148 / DSM 2079 / JCM 5827 /CCUG 10774 / NCTC 10582 / VPI-5482 / E50); Bacteroides thetaiotaomicron; Bacteroides faecis; Bacteroides faecis CAG:32; Bacteroides sp. HMSC067B03; Bacteroides sp. AR20; Bacteroides sp. 1_1_14; Bacteroides thetaiotaomicron CAG:40; Bacteroides sp. AM23-12; Bacteroides thetaiotaomicron dnLKV9	249
UniRef90_Q64Q87	68.4848	4.66269	0.61673	increase	increase	increase	increase	0.003689	0.245891	2.65e-05	0.00146951	0.037328	0.4601	1.38e-05	0.000488508	Cluster: PF03932 family protein CutC	49	Bacteroides fragilis (strain YCH46); Bacteroides fragilis (strain ATCC 25285 / DSM 2151 / CCUG 4856 / JCM 11019/ NCTC 9343 / Onslow); Bacteroides fragilis; Bacteroides fragilis str. 3998T (B); Bacteroides fragilis CL07T12C05; Bacteroides fragilis str. DS-208; Bacteroides fragilis CL05T12C13; Bacteroides fragilis HMW 615; Bacteroides fragilis str. 3783N1-8; Bacteroides fragilis str. 3986 N (B)	251
UniRef90_F3PHH3	66.9697	6.00692	1.19589	decrease	decrease	increase	decrease	0.195801	0.467278	0.600323	0.732262	0.900788	0.956845	0.0573978	0.234007	Cluster: PF03932 family protein CutC	16	Bacteroides clarus YIT 12056; Bacteroides sp. AM10-21B; Bacteroides sp. OM08-17BH; Bacteroides clarus; Bacteroides clarus CAG:160; Bacteroides stercoris CC31F; Bacteroides stercoris; Bacteroides stercoris CAG:120; Bacteroides stercoris ATCC 43183	251
UniRef90_A7AKK6	62.8788	1.18417	0.38841	decrease	decrease	increase	decrease	0.971717	0.98866	0.137258	0.436833	0.237952	0.4601	0.125347	0.369077	Cluster: PF03932 family protein CutC	3	Parabacteroides merdae ATCC 43184; Parabacteroides merdae; Parabacteroides merdae CL03T12C32	323
UniRef90_A0A0M6WJZ2	58.1818	1.32092	0.19429	decrease	decrease	decrease	decrease	0.006679	0.245891	0.543701	0.696566	0.093195	0.4601	0.300887	0.556145	Cluster: PF03932 family protein CutC	8	Roseburia inulinivorans; Roseburia inulinivorans CAG:15; Roseburia inulinivorans DSM 16841; Roseburia sp	246
UniRef90_E2ZGY2	51.3636	1.1018	0.0595	decrease	decrease	decrease	decrease	0.011845	0.245891	0.0146348	0.0955563	0.248803	0.4601	0.0225937	0.133052	Cluster: PF03932 family protein CutC	13	Faecalibacterium cf. prausnitzii KLE1255; uncultured Faecalibacterium sp; Faecalibacterium prausnitzii; Faecalibacterium sp. OF03-6AC; Faecalibacterium sp. BIOML-A3; Faecalibacterium sp. BIOML-A1; Faecalibacterium sp. AF27-11BH; Faecalibacterium sp. AF10-46; Faecalibacterium sp. AM43-5AT; Faecalibacterium sp. I4384	271
UniRef90_D4M0T2	50.6061	0.684432	0.05059	increase	increase	increase	increase	0.360515	0.510267	0.447431	0.686156	0.566095	0.665544	0.0219821	0.133052	Cluster: PF03932 family protein CutC	24	[Ruminococcus] torques L2-14; [Ruminococcus] torques; Ruminococcus sp. AF31-14BH; Ruminococcus sp. AF12-5; Ruminococcus sp. OF05-2BH; Clostridiales bacterium; Ruminococcus sp. TF08-4; Ruminococcus sp. AF25-13; Ruminococcus sp. OM04-4AA; Ruminococcus sp. AF32-2AC	249
UniRef90_A0A2X3KED2	49.0909	0.571572	0	increase	increase	increase	increase	0.536133	0.685059	0.0654054	0.3025	0.22117	0.4601	5.79e-05	0.00102242	Cluster: PF03932 family protein CutC	2	Escherichia coli	229
UniRef90_A0A1T4W749	46.6667	0.768533	0	decrease	decrease	decrease	decrease	0.199445	0.467278	0.363181	0.683272	0.335949	0.471412	0.458301	0.630907	Cluster: PF03932 family protein CutC	5	Gemmiger formicilis; Subdoligranulum sp. 60_17; Subdoligranulum variabile	248
UniRef90_C7H3B3	44.3939	1.27938	0	decrease	decrease	increase	decrease	0.088878	0.467278	0.0630288	0.3025	0.952145	0.98866	0.89997	0.920941	Cluster: PF03932 family protein CutC	34	Faecalibacterium prausnitzii (strain DSM 17677 / JCM 31915 / A2-165); uncultured Faecalibacterium sp; Faecalibacterium prausnitzii; Faecalibacterium sp; Faecalibacterium sp. CLA-AA-H254; Faecalibacterium sp. BCRC 81149; Faecalibacterium sp. CLA-AA-H283; Faecalibacterium sp. Marseille-Q0746; Faecalibacterium sp. CLA-AA-H223; Faecalibacterium sp. IP329	255
UniRef90_U6RP51	39.5455	2.68755	0	decrease	increase	increase	increase	0.325063	0.467278	0.687784	0.755881	0.044587	0.4601	0.228047	0.540948	Cluster: PF03932 family protein CutC	3	Phocaeicola massiliensis B84634 = Timone 84634 = DSM 17679 = JCM 13223; Phocaeicola faecalis; Phocaeicola massiliensis	288
UniRef90_I9S864	37.8788	0.480205	0	increase	increase	increase	increase	0.04574	0.39838	9.07e-05	0.0025157	0.008914	0.38775	2.18e-07	2.31e-05	Cluster: PF03932 family protein CutC	9	Bacteroides nordii CL02T12C05; Bacteroides nordii; Bacteroides sp. 41_26; Bacteroides sp. HPS0048; Bacteroides sp. K03	249
UniRef90_A5Z8S2	36.8182	0.183046	0	decrease	decrease	decrease	decrease	0.092265	0.467278	0.207728	0.541782	0.002916	0.253695	0.119016	0.360448	Cluster: PF03932 family protein CutC	8	Eubacterium ventriosum ATCC 27560; Eubacterium ventriosum	257
UniRef90_I9ICQ1	35.303	0.735631	0	increase	increase	increase	increase	0.894756	0.968441	0.157417	0.436833	0.101535	0.4601	0.0434625	0.20941	Cluster: PF03932 family protein CutC	8	Bacteroides salyersiae CL02T12C01; Bacteroides sp. CAG:189; Bacteroides salyersiae	252
UniRef90_H3K6G6	32.8788	0.876005	0	increase	increase	decrease	increase	0.6967	0.781663	0.0115392	0.0890491	0.901854	0.956845	0.0469765	0.214559	Cluster: PF03932 family protein CutC	21	Megamonas funiformis YIT 11815; Megamonas sp. Calf98-2; Megamonas hypermegale; Megamonas rupellensis; Megamonas funiformis; Megamonas	248
UniRef90_D4MY98	31.8182	0.118515	0	increase	decrease	decrease	decrease	0.86828	0.950973	0.879321	0.903747	0.832507	0.917819	0.0485795	0.214559	Cluster: PF03932 family protein CutC	16	Anaerostipes hadrus; Lachnospiraceae bacterium AM26-1LB; Lachnospiraceae bacterium 5_1_63FAA; Lachnospiraceae bacterium AM21-21; Lachnospiraceae bacterium CAG:25; uncultured Eubacterium sp; Firmicutes bacterium CAG:270; Firmicutes bacterium AF12-30; Lachnospiraceae bacterium AM10-38; Lachnospiraceae bacterium OM02-26	243
UniRef90_R6RLU2	31.3636	0.218059	0	increase	increase	increase	decrease	0.430673	0.591372	0.341915	0.683272	0.077497	0.4601	0.933068	0.933068	Cluster: PF03932 family protein CutC	2	Clostridium sp. CAG:58; Lachnospiraceae	252
UniRef90_C5EV11	31.0606	0.0536232	0	increase	increase	increase	increase	0.013364	0.245891	2.28e-05	0.00146951	0.213724	0.4601	0.00301707	0.0355344	Cluster: PF03932 family protein CutC	6	Clostridiales bacterium 1_7_47FAA; Clostridiales bacterium TF09-2AC; Enterocloster aldenensis; Enterocloster sp. OA13	251
UniRef90_I3YI57	30.1515	0.206018	0	increase	increase	increase	decrease	0.778276	0.862667	0.898759	0.906929	0.074158	0.4601	0.647526	0.763853	Cluster: PF03932 family protein CutC	9	Alistipes finegoldii (strain DSM 17242 / JCM 16770 / CCUG 46020 / CIP107999 / KCTC 15236 / AHN 2437); Alistipes sp. 58_9_plus; Alistipes finegoldii CAG:68; Alistipes sp. HGB5; Alistipes finegoldii	244
UniRef90_B0N0S0	27.7273	0.106555	0	increase	increase	increase	increase	0.056293	0.39838	0.00036727	0.00575459	0.095624	0.4601	3.21e-06	0.000170073	Cluster: PF03932 family protein CutC	5	Erysipelatoclostridium ramosum DSM 1402; Erysipelatoclostridium ramosum; Erysipelatoclostridium	245
UniRef90_B9YAR4	26.9697	0.0430128	0	decrease	increase	increase	increase	0.592869	0.708363	0.138841	0.436833	0.152546	0.4601	0.0149094	0.118946	Cluster: PF03932 family protein CutC	3	Holdemania filiformis DSM 12042; Holdemania filiformis	273
UniRef90_K0XQP3	26.6667	0.397335	0	decrease	increase	increase	increase	0.278023	0.467278	0.492725	0.686156	0.89608	0.956845	0.908145	0.920941	Cluster: PF03932 family protein CutC	8	Barnesiella intestinihominis YIT 11860; Bacteroides sp. CAG:20; Barnesiella sp; human gut metagenome; Barnesiella intestinihominis; Barnesiella sp. B2-R-119	244
UniRef90_B9YDJ1	25.4545	0.0410765	0	decrease	increase	increase	increase	0.963033	0.98866	0.00309759	0.0343833	0.196662	0.4601	0.000480917	0.00637216	Cluster: PF03932 family protein CutC	3	Holdemania filiformis DSM 12042; Holdemania filiformis; unclassified Holdemania	261
UniRef90_A6TB41	25.1515	0.284679	0	increase	increase	decrease	decrease	0.091417	0.467278	0.000404889	0.00575459	0.387679	0.518893	0.29423	0.556145	Cluster: PF03932 family protein CutC	449	Klebsiella pneumoniae subsp. pneumoniae (strain ATCC 700721 / MGH 78578); Klebsiella pneumoniae (strain 342); Klebsiella pneumoniae; Klebsiella pneumoniae subsp. pneumoniae; Klebsiella pneumoniae 30660/NJST258_1; Klebsiella pneumoniae 30684/NJST258_2; Klebsiella aerogenes (Enterobacter aerogenes); Klebsiella pneumoniae IS43; Klebsiella sp. LY; Klebsiella quasivariicola	247
UniRef90_C0D9U8	23.7879	0.0384122	0	increase	decrease	increase	increase	0.323672	0.467278	0.106439	0.407404	0.194149	0.4601	0.0351458	0.186273	Cluster: PF03932 family protein CutC	7	[Clostridium] asparagiforme DSM 15981; Enterocloster asparagiformis; Enterocloster lavalensis	245
UniRef90_A0A2A7B3Q2	23.3333	0.419104	0	decrease	increase	decrease	increase	0.448158	0.606332	0.488638	0.686156	0.169379	0.4601	0.889246	0.920941	Cluster: PF03932 family protein CutC	3	Faecalibacterium prausnitzii; Faecalibacterium sp. AF28-13AC; Faecalibacterium sp. Marseille-Q3530	255
UniRef90_R6CEC5	23.0303	2.09915	0	decrease	decrease	increase	increase	0.092321	0.467278	0.377224	0.686156	0.421629	0.555783	0.445587	0.621477	Cluster: PF03932 family protein CutC	7	Bacteroides coprocola CAG:162; Phocaeicola coprocola DSM 17136; Bacteroides sp; Phocaeicola coprocola	247
UniRef90_B0PF39	20.6061	0.0536635	0	increase	increase	increase	increase	0.163926	0.467278	0.00768571	0.0710928	0.022627	0.404271	0.03924	0.198069	Cluster: PF03932 family protein CutC	15	Anaerotruncus colihominis DSM 17241; Anaerotruncus colihominis	257
UniRef90_G6C166	19.0909	0.226962	0	increase	increase	increase	increase	0.042308	0.39838	7.25e-05	0.0025157	0.317311	0.4601	2.83e-05	0.000702437	Cluster: PF03932 family protein CutC	16	Fusobacterium sp. oral taxon 370 str. F0437; Fusobacterium pseudoperiodonticum; Fusobacterium periodonticum; Fusobacterium periodonticum D10; Fusobacterium periodonticum 2_1_31; Fusobacterium periodonticum ATCC 33693; Fusobacterium periodonticum 1_1_41FAA	205
UniRef90_G1VVX4	18.6364	0.086308	0	decrease	increase	increase	increase	0.367538	0.512325	0.0125433	0.0890491	0.6739	0.772249	0.022447	0.133052	Cluster: PF03932 family protein CutC	11	Erysipelotrichaceae bacterium 2_2_44A; [Clostridium] innocuum 2959; Clostridium innocuum; Clostridiaceae bacterium OM02-2AC; Erysipelotrichaceae bacterium CAG:64; Erysipelotrichaceae bacterium 6_1_45; Erysipelotrichaceae bacterium I46	249
UniRef90_F7KE96	17.2727	0.0819277	0	decrease	increase	increase	increase	0.939923	0.98866	0.00598711	0.0604153	0.013973	0.404271	0.00479131	0.0461709	Cluster: PF03932 family protein CutC	7	Lachnospiraceae bacterium 3_1_57FAA_CT1; Eisenbergiella tayi; Lachnospiraceae bacterium NLAE-zl-G231; Lachnospiraceae bacterium TF09-5	249
UniRef90_A0A377ZFN8	16.8182	0.153005	0	increase	increase	decrease	decrease	0.096396	0.467278	0.030401	0.168725	0.714595	0.8074	0.513737	0.689318	Cluster: PF03932 family protein CutC	4	Klebsiella pneumoniae subsp. pneumoniae; Salmonella enterica; Acinetobacter baumannii; Klebsiella pneumoniae	406
UniRef90_A0A285PP99	16.5152	0.0364121	0	increase	increase	decrease	increase	0.317311	0.467278	0.000414745	0.00575459	0.317311	0.4601	0.000118055	0.0017877	Cluster: PF03932 family protein CutC	8	Anaerobutyricum hallii; uncultured Eubacterium sp; Anaerobutyricum soehngenii; Eubacterium sp. CAG:146; Eubacterium sp. 38_16; Anaerobutyricum	283
UniRef90_R6CNI2	15.4545	0.0535794	0	decrease	increase	decrease	decrease	0.931407	0.98866	0.279788	0.62113	0.541666	0.657539	0.648554	0.763853	Cluster: PF03932 family protein CutC	1	Clostridium sp. CAG:242	250
UniRef90_R6YVR8	15.1515	0.0814975	0	decrease	increase	decrease	decrease	0.053191	0.39838	0.787908	0.849105	0.444044	0.576594	0.480074	0.652	Cluster: PF03932 family protein CutC	1	Clostridium sp. CAG:299	247
UniRef90_B7CBG3	14.697	0.14524	0	increase	increase	increase	increase	0.297641	0.467278	0.141921	0.436833	0.375492	0.510435	0.730244	0.814798	Cluster: PF03932 family protein CutC	22	Holdemanella biformis DSM 3989; Holdemanella biformis; Eubacterium sp. TM05-53; Erysipelotrichaceae bacterium; Holdemanella porci; unclassified Holdemanella; Holdemanella; Holdemanella sp. MSK.7.32	244
UniRef90_R7N455	14.3939	0.0987614	0	decrease	decrease	increase	increase	0.053191	0.39838	0.721071	0.784695	0.478654	0.612395	0.384243	0.590286	Cluster: PF03932 family protein CutC	3	Firmicutes bacterium CAG:95; Roseburia sp. AM51-8; Lachnospiraceae bacterium	247
UniRef90_A0A329U8J9	13.3333	0.0735099	0	decrease	decrease	decrease	decrease	0.022626	0.297372	0.000354929	0.00575459	0.343463	0.474306	0.0699267	0.264722	Cluster: PF03932 family protein CutC	4	Faecalibacterium prausnitzii; Faecalibacterium sp. CAG:82; Faecalibacterium sp. CAG:82-related_59_9	254
UniRef90_E7G8D1	11.8182	0.0433602	0	increase	increase	decrease	increase	0.236223	0.467278	0.0291604	0.168725	0.080192	0.4601	0.151576	0.401676	Cluster: PF03932 family protein CutC	3	Coprobacillus cateniformis; Candidatus Stoquefichus sp. SB1	246
UniRef90_A0A229I8X6	11.6667	4.37771	0	decrease	decrease	decrease	decrease	0.507483	0.657584	0.135201	0.436833	0.143751	0.4601	0.311745	0.556145	Cluster: PF03932 family protein CutC	17	Prevotella copri; Prevotella sp. TF12-30; Prevotella sp. AM23-5	256
UniRef90_E7MQW0	11.5152	0.0815141	0	increase	increase	increase	increase	0.248784	0.467278	0.0541694	0.273309	0.155218	0.4601	0.00379617	0.0402394	Cluster: PF03932 family protein CutC	13	Solobacterium moorei F0204; Solobacterium moorei; Solobacterium sp	247
UniRef90_F4KNQ3	9.39394	0.354165	0	increase	increase	increase	increase	0.477271	0.627271	0.234274	0.58951	0.155218	0.4601	0.0191817	0.133052	Cluster: PF03932 family protein CutC	2	Porphyromonas asaccharolytica (strain ATCC 25260 / DSM 20707 / BCRC 10618 /JCM 6326 / LMG 13178 / VPI 4198); Porphyromonas asaccharolytica	239
UniRef90_R5WUY4	9.24242	0.031236	0	decrease	decrease	increase	increase	0.206868	0.467278	0.5685	0.70115	0.314854	0.4601	0.218101	0.537645	Cluster: PF03932 family protein CutC	4	Blautia sp. CAG:257; Blautia caecimuris; Ruminococcus sp. 1001175B_160314_E1	252
UniRef90_C3JAX3	8.33333	0.376675	0	increase	increase	increase	increase	0.155218	0.467278	0.0128359	0.0890491	0.155218	0.4601	0.0157099	0.118946	Cluster: PF03932 family protein CutC	2	Porphyromonas endodontalis (strain ATCC 35406 / BCRC 14492 / JCM 8526 /NCTC 13058 / HG 370); Porphyromonas endodontalis	224
UniRef90_R6MMW5	7.87879	0.217194	0	decrease	decrease	increase	increase	0.648146	0.74277	0.14685	0.436833	0.236223	0.4601	0.695237	0.802637	Cluster: PF03932 family protein CutC	1	Firmicutes bacterium CAG:170	255
UniRef90_C9LFP3	6.9697	0.285553	0	increase	increase	increase	increase	0.317311	0.467278	0.0229114	0.141287	0.155218	0.4601	0.0285572	0.159319	Cluster: PF03932 family protein CutC	5	Alloprevotella tannerae ATCC 51259; Alloprevotella tannerae	243
UniRef90_S0F5E5	6.81818	0.49195	0	decrease	decrease	decrease	decrease	0.468236	0.624315	0.358778	0.683272	0.966602	0.98866	0.799505	0.882787	Cluster: PF03932 family protein CutC	3	Phocaeicola coprophilus DSM 18228 = JCM 13818; Phocaeicola coprophilus; Bacteroides coprophilus CAG:333	248
UniRef90_A0A2X0U3H9	6.51515	0.0143432	0	increase	decrease	decrease	increase	0.030963	0.35607	0.494527	0.686156	0.155218	0.4601	0.608593	0.733078	Cluster: PF03932 family protein CutC	1	Schaalia odontolytica	236
UniRef90_A0A0H2PIX5	5.75758	0.0222191	0	increase	increase	increase	increase	0.236223	0.467278	0.813052	0.867777	0.54417	0.657539	0.112914	0.360448	Cluster: PF03932 family protein CutC	4	Bifidobacterium bifidum; Bifidobacterium bifidum (strain PRL2010)	258
UniRef90_J0SUH9	5.30303	0.00826619	0	increase	decrease	decrease	decrease	0.653961	0.74277	0.0100938	0.0861855	0.674608	0.772249	0.856451	0.920941	Cluster: PF03932 family protein CutC	23	Actinomyces sp. ICM47; Schaalia odontolytica; Schaalia odontolytica F0309; Actinomyces sp. oral taxon 172 str. F0311; Schaalia odontolytica ATCC 17982; Actinomyces sp; Thermobifida sp; Isoptericola variabilis; Schaalia sp; Schaalia sp. ORNL0103	226
UniRef90_A0A1Y4F7N8	4.39394	0.00679405	0	decrease	decrease	increase	increase	0.317311	0.467278	0.436143	0.686156	0.080192	0.4601	0.0518207	0.21972	Cluster: PF03932 family protein CutC	4	Anaeromassilibacillus sp. An250; Anaeromassilibacillus sp. D41t1_190614_C2; Anaeromassilibacillus sp. 1001302B_160321_C8; Anaeromassilibacillus senegalensis	250
UniRef90_A8AWU0	3.93939	0.00825757	0	increase	increase	decrease	increase	0.575572	0.696745	0.275633	0.62113	0.98866	0.98866	0.878297	0.920941	Cluster: PF03932 family protein CutC	39	Streptococcus gordonii (strain Challis / ATCC 35105 / BCRC 15272 / CH1 /DL1 / V288); Streptococcus gordonii; Streptococcus sp. HMSC062B01; Streptococcus sp. 2_1_36FAA; Streptococcus cristatus; Streptococcus; Streptococcus sp. CCH8-G7; Streptococcus sp. HMSC10A01	210
UniRef90_F9D904	3.33333	0.183707	0	increase	increase	increase	increase	0.317311	0.467278	0.145867	0.436833	0.317311	0.4601	0.115722	0.360448	Cluster: PF03932 family protein CutC	8	Prevotella nigrescens ATCC 33563; Prevotella nigrescens CC14M; Prevotella sp; Prevotella nigrescens F0103; Prevotella nigrescens	225
UniRef90_B2RIS4	3.18182	0.0577131	0	increase	increase	increase	increase	0.317311	0.467278	0.0911775	0.374841	0.317311	0.4601	0.341033	0.556145	Cluster: PF03932 family protein CutC	28	Porphyromonas gingivalis (strain ATCC 33277 / DSM 20709 / CIP 103683 / JCM12257 / NCTC 11834 / 2561); Porphyromonas gingivalis (strain ATCC BAA-308 / W83); Porphyromonas gingivalis F0569; Porphyromonas gingivalis SJD5; Porphyromonas gingivalis SJD12; Porphyromonas gingivalis F0570; Porphyromonas gingivalis; Porphyromonas gulae; Porphyromonas gingivalis AJW4; Porphyromonas gingivalis JCVI SC001	248
UniRef90_R6B0U7	2.87879	0.297605	0	decrease	decrease	decrease	decrease	0.575572	0.696745	0.875802	0.903747	0.50494	0.636663	0.103716	0.34356	Cluster: PF03932 family protein CutC	4	Prevotella sp. CAG:604; Prevotella hominis; Prevotella sp. AM42-24	253
UniRef90_A0A2A6ZG46	2.72727	0.0121457	0	decrease	decrease	decrease	decrease	0.559764	0.696745	0.50722	0.69508	0.54417	0.657539	0.699596	0.802637	Cluster: PF03932 family protein CutC	2	Faecalibacterium prausnitzii; Faecalibacterium sp	255
UniRef90_A0A133NA78	2.72727	0.0666159	0	increase	increase	increase	increase	0.98866	0.98866	0.864094	0.903747	0.155218	0.4601	0.142113	0.386255	Cluster: PF03932 family protein CutC	4	Fusobacterium equinum; Fusobacterium gonidiaformans 3-1-5R; Fusobacterium gonidiaformans	204
UniRef90_A0A2N5PCT4	2.42424	0.0488178	0	increase	increase	decrease	decrease	0.98866	0.98866	0.668019	0.754285	0.317311	0.4601	0.878297	0.920941	Cluster: PF03932 family protein CutC	3	Ruminococcus gnavus	252
UniRef90_F3PS55	2.27273	0.177343	0	increase	increase	increase	increase	0.305178	0.467278	0.891895	0.906929	0.155218	0.4601	0.270474	0.540948	Cluster: PF03932 family protein CutC	1	Bacteroides fluxus YIT 12057	252
UniRef90_K8MR43	1.9697	0.00438535	0	increase	increase	decrease	decrease	0.155218	0.467278	0.308059	0.645181	0.317311	0.4601	0.886094	0.920941	Cluster: PF03932 family protein CutC	1	Streptococcus sp. F0442	211
UniRef90_C4IH87	1.9697	0.011457	0	increase	increase	decrease	increase	0.317311	0.467278	0.308059	0.645181	0.317311	0.4601	0.717668	0.809285	Cluster: PF03932 family protein CutC	20	Clostridium butyricum E4 str. BoNT E BL5262; Clostridium butyricum 60E.3; Clostridium sp. IBUN125C; Clostridium butyricum; Clostridium sp. IBUN13A; Clostridium sp. IBUN22A; Clostridium sp. HMSC19A10; Clostridium butyricum DORA_1; human gut metagenome; Clostridium	244
UniRef90_A0A264Y8N3	1.66667	0.435961	0	increase	increase	increase	decrease	0.155218	0.467278	0.679536	0.754285	0.324731	0.46314	0.206786	0.534617	Cluster: PF03932 family protein CutC	1	Prevotella sp. 885	251
UniRef90_A0A2A7MCK0	0.909091	0.00673811	0	decrease	increase	decrease	decrease	0.317311	0.467278	0.156821	0.436833	0.317311	0.4601	0.912253	0.920941	Cluster: PF03932 family protein CutC	4	Clostridium neonatale; Clostridium sp; Clostridium carnis	202
UniRef90_A8AFG8	0.909091	0.027547	0	increase	increase	increase	increase	0.317311	0.467278	0.473006	0.686156	0.317311	0.4601	0.584258	0.711855	Cluster: PF03932 family protein CutC	11	Citrobacter koseri (strain ATCC BAA-895 / CDC 4225-83 / SGSC4696); Citrobacter koseri (Citrobacter diversus)	248
