# Supplementary material for: Consistent signatures in the human gut microbiome of old- and young-onset colorectal cancer
Source: Nat Commun. 2024 Apr 22;15:3396. doi: 10.1038/s41467-024-47523-x (PMC11035630; doi:10.1038/s41467-024-47523-x)
Supplement: Supplementary file 11 — Dataset 8 [file 41467_2024_47523_MOESM11_ESM.xlsx]

## Sheet: Supplementary Data 8
					Weighted analysis (based on the relative abundance of taxon)						Unweighted analysis (based on the presence and absence of taxon)
					No adjustment for cofounder			Adjustment for BMI+Sex+Tumor_Stage+Tumor_location+Family_history_CRC			No adjustment for cofounder			Adjustment for BMI+Sex+Tumor_Stage+Tumor_location+Family_history_CRC
Taxon	Metadata	Reference group	Group of interest	N.not.0	Coefficient in linear model	P value	FDR adjusted P value	Coefficient in linear model	P value	FDR adjusted P value	Coefficient in linear model	P value	FDR adjusted P value	Coefficient in linear model	P value	FDR adjusted P value
Erysipelatoclostridium_ramosum	Tumor location	Right	Rectum	294	-1.74023	0.00322926	0.116253	-1.714	0.00670384	0.308382	-0.157895	0.00302318	0.108835	-0.161104	0.00443187	0.233321
Fusobacterium_nucleatum	HER2 status	non-overexpression	overexpression	217	4.0986	0.0087123	0.156821	4.1356	0.00885974	0.389788	0.275325	0.0706005	0.469267	0.285831	0.0614716	0.626519
Peptostreptococcus_stomatis	Tumor stage	SI	SIII	281	1.84685	0.0136787	0.721655	1.99226	0.0132884	0.357738	0.141389	0.0304541	0.681924	0.140065	0.0448838	0.484745
Fusobacterium_nucleatum	MMR status	pMMR	dMMR	254	2.05612	0.0158268	0.214509	1.70449	0.0698133	0.382419	0.21776	0.00860181	0.154833	0.173574	0.0564823	0.484134
Peptostreptococcus_stomatis	HER2 status	non-overexpression	overexpression	244	3.75785	0.0189219	0.170298	3.32344	0.0435426	0.412508	0.205195	0.140055	0.469267	0.170245	0.230644	0.777311
Clostridium_aldenense	MMR status	pMMR	dMMR	278	-1.72029	0.0238343	0.214509	-1.74439	0.0370837	0.351319	-0.169683	0.0347572	0.312815	-0.170521	0.0547113	0.484134
Eubacterium_rectale	Tumor location	Right	Left	248	1.7831	0.0271459	0.430073	1.58004	0.0603615	0.44448	0.141228	0.0192744	0.336212	0.12854	0.0425575	0.484745
Eubacterium_rectale	Tumor stage	SI	SII	248	2.02413	0.0362104	0.721655	1.86207	0.0644434	0.453906	0.111144	0.124458	0.707005	0.105009	0.165793	0.706802
Parvimonas_micra	Tumor location	Right	Rectum	279	1.23006	0.0432945	0.430073	1.05078	0.101748	0.499488	0.0390492	0.490901	0.768367	0.0136144	0.819567	0.946412
Escherichia_coli	Tumor stage	SI	SIV	252	-0.891727	0.053907	0.721655	-0.995982	0.0437071	0.37266	-0.0379747	0.0614181	0.681924	-0.046744	0.0379365	0.484745
Peptostreptococcus_stomatis	Tumor stage	SI	SII	281	1.44071	0.0586446	0.721655	1.70088	0.0372444	0.37266	0.110244	0.0972453	0.681924	0.123215	0.0822179	0.613962
Fusobacterium_sp_oral_taxon_370	Tumor location	Right	Rectum	147	1.1172	0.0586893	0.430073	1.05864	0.0880438	0.491831	0.0863045	0.120622	0.578797	0.0792398	0.174883	0.708415
Fusobacterium_nucleatum	Tumor location	Right	Rectum	259	-1.10827	0.066808	0.430073	-1.39953	0.0287074	0.357738	-0.129598	0.0280177	0.336212	-0.167754	0.00706209	0.233321
Eubacterium_sp_CAG_38	Tumor location	Right	Rectum	199	1.29685	0.0738006	0.430073	0.681039	0.374288	0.757934	0.0973401	0.0991612	0.578797	0.0552659	0.376881	0.83291
Eisenbergiella_tayi	Tumor stage	SI	SIV	207	1.45167	0.0843295	0.721655	1.209	0.170943	0.644019	0.14073	0.0880477	0.681924	0.110574	0.203944	0.750884
Erysipelatoclostridium_ramosum	Tumor location	Right	Left	294	-1.0427	0.0858172	0.430073	-0.62883	0.327575	0.75048	-0.112061	0.0405956	0.365361	-0.0709026	0.217654	0.783555
Clostridium_symbiosum	HER2 status	non-overexpression	overexpression	276	2.45714	0.0934343	0.402541	2.28601	0.126038	0.517868	0.212987	0.0860347	0.469267	0.21429	0.0906204	0.693376
Eggerthella_lenta	HER2 status	non-overexpression	overexpression	286	2.15727	0.0936894	0.402541	1.81423	0.163864	0.578345	0.174026	0.129685	0.469267	0.156656	0.179714	0.770203
Fusobacterium_sp_oral_taxon_370	Tumor stage	SI	SII	147	1.21984	0.0945929	0.721655	1.33398	0.0783624	0.479433	0.138856	0.042814	0.681924	0.148143	0.0380554	0.484745
Alistipes_indistinctus	Tumor location	Right	Left	275	1.08119	0.0955717	0.430073	1.13007	0.0923175	0.498515	0.0872807	0.144699	0.578797	0.10115	0.103327	0.613962
Eisenbergiella_tayi	Tumor stage	SI	SIII	207	1.19433	0.102705	0.721655	1.16888	0.12485	0.573804	0.122962	0.0868286	0.681924	0.116985	0.119239	0.617042
Peptostreptococcus_stomatis	MMR status	pMMR	dMMR	276	1.41693	0.105127	0.559019	2.36537	0.0159744	0.339903	0.117081	0.122829	0.552732	0.197253	0.0200981	0.469641
Eubacterium_rectale	Tumor stage	SI	SIII	248	1.48365	0.117464	0.721655	0.903446	0.361342	0.75048	0.0937279	0.18679	0.761406	0.0501235	0.501209	0.895635
Parvimonas_micra	MMR status	pMMR	dMMR	273	1.31931	0.124227	0.559019	2.19833	0.0194499	0.339903	0.0940799	0.237747	0.610859	0.160661	0.0663936	0.504406
Eisenbergiella_tayi	BRAF mutation	Negative	Positive	182	1.99383	0.124968	0.943742	1.1272	0.403057	0.873892	0.108432	0.395077	0.972117	0.0555949	0.675717	0.979445
Fusobacterium_nucleatum	BRAF mutation	Negative	Positive	219	1.99472	0.12671	0.943742	1.72484	0.208634	0.681537	0.138944	0.27451	0.972117	0.0858161	0.517416	0.950356
Escherichia_coli	Tumor location	Right	Rectum	252	-0.495524	0.136059	0.50144	-0.452533	0.200817	0.693799	-0.0127334	0.383409	0.756037	-0.0172348	0.285187	0.787479
Ruminococcus_bicirculans	HER2 status	non-overexpression	overexpression	113	2.56419	0.136693	0.402541	2.50165	0.150518	0.552925	0.174026	0.208563	0.469267	0.166803	0.233705	0.777311
Alistipes_indistinctus	Tumor stage	SI	SII	275	1.16065	0.136835	0.721655	0.303462	0.705269	0.905479	0.0806323	0.262139	0.791343	0.00124252	0.986642	0.991754
Hungatella_hathewayi	Tumor location	Right	Left	302	0.707571	0.139289	0.50144	0.941495	0.0595092	0.44448	0.0428728	0.3004	0.756037	0.066728	0.124619	0.617042
Hungatella_hathewayi	HER2 status	non-overexpression	overexpression	259	1.75971	0.141913	0.402541	2.02801	0.0911007	0.43153	0.137662	0.187002	0.469267	0.147018	0.162087	0.770203
Clostridium_aldenense	Tumor stage	SI	SII	289	0.962017	0.148975	0.721655	1.2444	0.0734983	0.479433	0.0852341	0.225602	0.761406	0.113574	0.123013	0.617042
Escherichia_coli	Tumor stage	SI	SIII	252	-0.566164	0.159298	0.721655	-0.622705	0.143161	0.596145	-0.0120482	0.494634	0.834694	-0.0159616	0.410085	0.840853
Hungatella_hathewayi	Tumor stage	SI	SII	302	0.803197	0.161568	0.721655	0.592852	0.320816	0.75048	0.0812325	0.101026	0.681924	0.070541	0.174917	0.708415
Flavonifractor_plautii	HER2 status	non-overexpression	overexpression	271	1.39309	0.171572	0.402541	1.16691	0.265727	0.724711	0.0623377	0.394178	0.76342	0.0475301	0.528866	0.899953
Hungatella_hathewayi	BRAF mutation	Negative	Positive	260	1.33467	0.181632	0.943742	1.36008	0.190259	0.654467	0.139108	0.109546	0.972117	0.146505	0.106991	0.69046
Eubacterium_sp_CAG_38	HER2 status	non-overexpression	overexpression	171	2.46085	0.183214	0.402541	2.18607	0.244355	0.69594	0.21039	0.165648	0.469267	0.186193	0.227864	0.777311
Eubacterium_sp_CAG_38	Tumor location	Right	Left	199	0.981304	0.18886	0.564746	0.739361	0.34434	0.75048	0.0966009	0.112222	0.578797	0.0713069	0.263772	0.786319
Bacteroides_fragilis	HER2 status	non-overexpression	overexpression	256	2.06568	0.20127	0.402541	2.0538	0.220177	0.671726	0.153247	0.160101	0.469267	0.152687	0.179039	0.770203
Fusobacterium_sp_oral_taxon_370	Tumor location	Right	Left	147	0.758203	0.21257	0.564746	0.619885	0.326863	0.75048	0.0618421	0.280086	0.756037	0.0451898	0.447765	0.853387
Eubacterium_sp_CAG_38	Tumor stage	SI	SIV	199	1.24176	0.219005	0.721655	1.24802	0.242947	0.709181	0.14073	0.0869262	0.681924	0.136299	0.11831	0.617042
Eubacterium_rectale	Tumor location	Right	Rectum	248	0.960568	0.219188	0.564746	0.928618	0.259581	0.709181	0.0772496	0.186277	0.670599	0.0751729	0.22565	0.786319
Alistipes_indistinctus	Tumor stage	SI	SIII	275	0.924762	0.227091	0.721655	-0.09074	0.908528	0.961971	0.0556343	0.430477	0.830205	-0.0373335	0.609389	0.904492
Alistipes_indistinctus	MMR status	pMMR	dMMR	268	1.04825	0.238875	0.681462	0.964531	0.318556	0.779778	0.0918175	0.262704	0.610859	0.0625829	0.484346	0.859853
Bacteroides_fragilis	Tumor location	Right	Rectum	298	-0.722341	0.248982	0.564746	-0.759942	0.261065	0.709181	-0.0384833	0.36067	0.756037	-0.0403335	0.375848	0.83291
Roseburia_intestinalis	Tumor location	Right	Rectum	205	0.800714	0.249456	0.564746	0.445816	0.539655	0.878188	0.0500849	0.399019	0.756037	0.0316018	0.611475	0.904492
Eisenbergiella_tayi	Tumor location	Right	Left	207	0.715663	0.250998	0.564746	1.13234	0.0799054	0.479433	0.0689693	0.259486	0.756037	0.108039	0.0900632	0.613962
Clostridium_aldenense	Tumor stage	SI	SIII	289	0.74923	0.252065	0.721655	0.817513	0.231816	0.709181	0.0623671	0.366266	0.824098	0.0652129	0.367884	0.83291
Roseburia_intestinalis	Tumor stage	SI	SIII	205	-0.950603	0.255647	0.721655	-1.20027	0.169866	0.644019	-0.0496102	0.4867	0.834694	-0.0813159	0.277083	0.787479
Roseburia_intestinalis	Tumor stage	SI	SIV	205	-1.06942	0.265668	0.721655	-1.15641	0.253984	0.709181	-0.0361132	0.65938	0.8373	-0.0449955	0.603847	0.904492
Eisenbergiella_tayi	Tumor stage	SI	SII	207	0.827603	0.266562	0.721655	1.11397	0.149854	0.596145	0.0892357	0.222102	0.761406	0.1168	0.125694	0.617042
Alistipes_indistinctus	BRAF mutation	Negative	Positive	240	1.47914	0.272669	0.943742	1.10092	0.431739	0.873892	0.0759514	0.542035	0.972117	0.0414704	0.749206	0.991885
Fusobacterium_sp_oral_taxon_370	Tumor stage	SI	SIII	147	0.762102	0.286976	0.721655	0.865311	0.245573	0.709181	0.0719348	0.284353	0.791343	0.0779273	0.26679	0.786319
Escherichia_coli	HER2 status	non-overexpression	overexpression	222	-0.874429	0.292421	0.526357	-0.875301	0.295825	0.743836	0.012987	0.704535	0.845442	0.0132882	0.710215	0.967616
Erysipelatoclostridium_ramosum	Tumor stage	SI	SIV	294	-0.860487	0.297397	0.721655	-1.12219	0.201287	0.693799	-0.0958675	0.197371	0.761406	-0.134546	0.0872049	0.613962
Eubacterium_sp_CAG_38	Tumor stage	SI	SIII	199	0.913387	0.298792	0.721655	0.743736	0.419473	0.799466	0.092842	0.194149	0.761406	0.0732974	0.329565	0.826531
Bacteroides_fragilis	MMR status	pMMR	dMMR	289	0.916705	0.300726	0.681462	1.1244	0.259599	0.730122	0.0493967	0.407239	0.610859	0.0884015	0.188876	0.727901
Eggerthella_lenta	Tumor stage	SI	SII	334	0.622347	0.307029	0.721655	0.425459	0.503213	0.871683	0.0472189	0.384694	0.830205	0.0333182	0.558026	0.898202
Flavonifractor_plautii	Tumor stage	SI	SIII	318	0.485466	0.307372	0.721655	0.325	0.525309	0.874657	0.0166549	0.623827	0.8373	0.011148	0.760884	0.925207
Peptostreptococcus_stomatis	Tumor location	Right	Rectum	281	0.615835	0.321302	0.680404	0.586954	0.379084	0.758169	0.0382003	0.480193	0.768367	0.0338443	0.559351	0.898202
Erysipelatoclostridium_ramosum	BRAF mutation	Negative	Positive	254	1.24522	0.325379	0.943742	0.975559	0.467642	0.879379	0.0959646	0.403373	0.972117	0.0760712	0.529406	0.950829
Eggerthella_lenta	MMR status	pMMR	dMMR	322	-0.682021	0.331086	0.681462	-1.18214	0.124207	0.493161	-0.0128205	0.83825	0.887559	-0.0523662	0.449365	0.849321
Fusobacterium_sp_oral_taxon_370	MMR status	pMMR	dMMR	145	0.790765	0.344692	0.681462	1.13643	0.213979	0.675722	0.0659879	0.401485	0.610859	0.0948776	0.270539	0.787479
Ruminococcus_bicirculans	Tumor location	Right	Rectum	136	0.633867	0.349014	0.682362	0.789008	0.267851	0.709181	0.0398981	0.463884	0.768367	0.0479258	0.403953	0.840853
Eggerthella_lenta	Tumor location	Right	Left	334	0.46572	0.360136	0.682362	0.681157	0.199816	0.693799	0.0104167	0.818707	0.866866	0.0279838	0.555892	0.898202
Erysipelatoclostridium_ramosum	MMR status	pMMR	dMMR	285	0.749925	0.368957	0.681462	0.181215	0.84488	0.9538	0.0816365	0.278855	0.610859	0.0217069	0.793907	0.917233
Escherichia_coli	MMR status	pMMR	dMMR	244	-0.413225	0.37859	0.681462	-0.885646	0.0880031	0.416857	-0.0109351	0.600209	0.831058	-0.0249171	0.299384	0.804314
Clostridium_aldenense	Tumor stage	SI	SIV	289	0.656381	0.38233	0.751934	0.806395	0.309044	0.75048	0.0573343	0.469656	0.834694	0.0662694	0.430058	0.840853
Fusobacterium_sp_oral_taxon_370	Tumor stage	SI	SIV	147	0.714413	0.384874	0.751934	0.792768	0.358837	0.75048	0.0811616	0.29309	0.791343	0.0868722	0.285743	0.787479
Eggerthella_lenta	Tumor stage	SI	SIV	334	0.595598	0.386035	0.751934	0.47364	0.513879	0.871683	0.0245719	0.688288	0.8373	0.0266365	0.681621	0.909836
Erysipelatoclostridium_ramosum	Tumor stage	SI	SIII	294	-0.616199	0.39117	0.751934	-0.699229	0.355555	0.75048	-0.0806166	0.212941	0.761406	-0.0997368	0.141282	0.673167
Bacteroides_fragilis	Tumor location	Right	Left	298	-0.54924	0.394784	0.689733	-0.397449	0.564201	0.878188	-0.020943	0.629143	0.782129	-0.025687	0.580183	0.904492
Roseburia_intestinalis	Tumor stage	SI	SII	205	0.717442	0.399496	0.751934	0.81621	0.357873	0.75048	0.109844	0.130927	0.707005	0.109378	0.150324	0.677505
Hungatella_hathewayi	Tumor stage	SI	SIV	302	0.539115	0.404518	0.751934	0.348073	0.609496	0.889535	0.0245719	0.659656	0.8373	-0.000694273	0.990658	0.991754
Clostridium_aldenense	Tumor location	Right	Left	289	0.443696	0.425634	0.689733	0.458566	0.429101	0.808306	0.045943	0.434179	0.768367	0.0440045	0.473915	0.892724
Alistipes_indistinctus	Tumor stage	SI	SIV	275	0.694969	0.42927	0.751934	-0.137597	0.880584	0.948151	0.0107967	0.894028	0.919796	-0.0691026	0.414911	0.840853
Ruminococcus_bicirculans	Tumor stage	SI	SIII	136	-0.644905	0.431666	0.751934	-0.73153	0.392557	0.77554	-0.0524451	0.426722	0.830205	-0.067016	0.331633	0.826531
Hungatella_hathewayi	MMR status	pMMR	dMMR	293	0.510007	0.435492	0.682385	0.452269	0.527506	0.891371	0.0884238	0.119616	0.552732	0.0683774	0.275618	0.787479
Roseburia_intestinalis	BRAF mutation	Negative	Positive	177	-1.15279	0.436435	0.943742	-0.279414	0.855707	0.933557	-0.0816929	0.521408	0.972117	-0.005991	0.963842	0.997078
Roseburia_intestinalis	Tumor location	Right	Left	205	0.542756	0.448499	0.689733	0.387429	0.601243	0.885467	0.0564693	0.35614	0.756037	0.0420245	0.507832	0.895635
Flavonifractor_plautii	Tumor location	Right	Left	318	0.305261	0.450521	0.689733	0.253038	0.560039	0.878188	0.0139254	0.630048	0.782129	0.0112707	0.716943	0.914853
Eubacterium_rectale	MMR status	pMMR	dMMR	244	0.824558	0.454923	0.682385	1.04532	0.388242	0.826562	0.0246983	0.764857	0.887559	0.0460362	0.613585	0.895865
Parvimonas_micra	BRAF mutation	Negative	Positive	239	0.987329	0.455007	0.943742	1.03798	0.451511	0.873892	0.0365814	0.764114	0.972117	0.012847	0.919779	0.991885
Clostridium_symbiosum	Tumor location	Right	Left	321	0.433145	0.46185	0.689733	0.653377	0.290646	0.747376	0.054386	0.273967	0.756037	0.0696263	0.182613	0.721544
Eubacterium_rectale	Tumor stage	SI	SIV	248	0.794943	0.464875	0.784476	0.27165	0.812832	0.948151	0.0295979	0.716482	0.8373	-0.00293291	0.972921	0.991278
Parvimonas_micra	Tumor location	Right	Left	279	0.430036	0.492078	0.689733	0.111691	0.86437	0.948151	-0.0303728	0.603024	0.782129	-0.0648865	0.286798	0.787479
Clostridium_symbiosum	Tumor location	Right	Rectum	321	0.383377	0.502157	0.689733	0.580894	0.337892	0.75048	0.0715903	0.13807	0.578797	0.0857358	0.0943622	0.613962
Hungatella_hathewayi	Tumor stage	SI	SIII	302	0.369894	0.511053	0.82461	0.163265	0.781096	0.937315	0.0439405	0.365734	0.824098	0.0246898	0.629232	0.904492
Eisenbergiella_tayi	MMR status	pMMR	dMMR	203	0.555628	0.513734	0.711323	0.969465	0.296745	0.774118	0.0923831	0.269288	0.610859	0.11829	0.197733	0.73202
Erysipelatoclostridium_ramosum	HER2 status	non-overexpression	overexpression	254	-0.987511	0.515711	0.781158	-0.879641	0.571055	0.893826	-0.0857143	0.533768	0.800651	-0.0632431	0.651202	0.952978
Eisenbergiella_tayi	Tumor location	Right	Rectum	207	0.391578	0.5173	0.689733	0.822538	0.194091	0.693799	0.0339559	0.567093	0.782129	0.0739954	0.235956	0.786319
Fusobacterium_nucleatum	Tumor stage	SI	SIII	259	0.468218	0.523045	0.82461	0.31576	0.680502	0.905479	0.0228561	0.749387	0.8373	-0.00284918	0.9695	0.991278
Eggerthella_lenta	BRAF mutation	Negative	Positive	287	0.675205	0.529306	0.943742	0.674147	0.550144	0.894107	0.0456037	0.634303	0.972117	0.0526192	0.60296	0.952041
Parvimonas_micra	Tumor stage	SI	SIV	279	-0.510668	0.547679	0.82461	0.0038102	0.996598	0.996598	-0.030901	0.695866	0.8373	0.00758104	0.927393	0.970492
Fusobacterium_nucleatum	Tumor location	Right	Left	259	-0.372856	0.548872	0.705692	-0.438596	0.500384	0.871683	-0.0591009	0.32985	0.756037	-0.0702498	0.26696	0.786319
Peptostreptococcus_stomatis	Tumor stage	SI	SIV	281	0.513151	0.54974	0.82461	0.778263	0.402738	0.786067	0.0405808	0.587866	0.8373	0.0465311	0.564724	0.898202
Fusobacterium_sp_oral_taxon_370	HER2 status	non-overexpression	overexpression	118	0.882601	0.552684	0.781158	0.61454	0.682834	0.913724	0.0675325	0.630227	0.845442	0.0451852	0.749967	0.967616
Clostridium_aldenense	BRAF mutation	Negative	Positive	244	0.69535	0.553222	0.943742	0.416283	0.735346	0.932364	0.0575787	0.640855	0.972117	0.0272404	0.834031	0.991885
Alistipes_indistinctus	HER2 status	non-overexpression	overexpression	238	0.933368	0.56417	0.781158	0.500129	0.757186	0.926486	0.119481	0.424122	0.76342	0.0759917	0.611906	0.938938
Bacteroides_fragilis	Tumor stage	SI	SIV	298	-0.462925	0.595877	0.853337	-0.443251	0.637941	0.905479	0.0351824	0.548429	0.8373	0.0422856	0.505275	0.895635
Escherichia_coli	Tumor stage	SI	SII	252	-0.213508	0.601979	0.853337	-0.388461	0.368214	0.755072	-0.0136054	0.448991	0.834694	-0.0179197	0.362676	0.83291
Fusobacterium_nucleatum	Tumor stage	SI	SIV	259	-0.422046	0.616299	0.853337	-0.559771	0.529113	0.874657	-0.0672003	0.4138	0.830205	-0.0984471	0.255	0.786319
Alistipes_indistinctus	Tumor location	Right	Rectum	275	-0.308237	0.623925	0.774527	-0.236954	0.718409	0.905479	-0.0285795	0.622286	0.782129	-0.017239	0.776717	0.925207
Escherichia_coli	BRAF mutation	Negative	Positive	222	-0.327886	0.637556	0.943742	-0.333716	0.647025	0.932364	0.0131234	0.645696	0.972117	0.0124107	0.688189	0.981575
Bacteroides_fragilis	BRAF mutation	Negative	Positive	257	0.60495	0.654364	0.943742	0.0751859	0.958766	0.969538	0.0246063	0.786986	0.972117	-0.000340638	0.997239	0.998173
Eubacterium_sp_CAG_38	Tumor stage	SI	SII	199	0.368147	0.680821	0.871199	0.426578	0.648426	0.905479	0.0688275	0.344461	0.824098	0.0678074	0.374558	0.83291
Eubacterium_rectale	BRAF mutation	Negative	Positive	220	0.682242	0.682377	0.943742	0.910626	0.601101	0.924771	0.0864501	0.489656	0.972117	0.0810869	0.5378	0.950829
Ruminococcus_bicirculans	Tumor stage	SI	SII	136	-0.334683	0.688618	0.871199	-0.264561	0.760747	0.929201	-0.0242097	0.718624	0.8373	-0.0243301	0.728494	0.914853
Eggerthella_lenta	Tumor location	Right	Rectum	334	-0.197843	0.688627	0.814265	0.0814555	0.875617	0.948151	8.84783e-16	1	1	0.0245081	0.598807	0.904492
Bacteroides_fragilis	Tumor stage	SI	SII	298	-0.303046	0.695338	0.871199	-0.543293	0.510285	0.871683	0.0189076	0.715994	0.8373	0.0108767	0.84486	0.957114
Ruminococcus_bicirculans	Tumor location	Right	Left	136	0.267523	0.701173	0.814265	0.269686	0.710218	0.905479	0.0218202	0.697392	0.809875	0.0208126	0.722242	0.914853
Parvimonas_micra	HER2 status	non-overexpression	overexpression	238	0.60296	0.703484	0.873337	0.550649	0.729422	0.918153	-0.0155844	0.91509	1	-0.0111361	0.939719	0.989673
Erysipelatoclostridium_ramosum	Tumor stage	SI	SII	294	-0.275725	0.706315	0.871199	-0.445082	0.56254	0.878188	-0.0379152	0.564973	0.8373	-0.0536016	0.435998	0.840853
Bacteroides_fragilis	Tumor stage	SI	SIII	298	-0.282517	0.709977	0.871199	-0.290003	0.72103	0.905479	0.0111623	0.826813	0.875449	0.0147272	0.787813	0.931575
Clostridium_symbiosum	Tumor stage	SI	SII	321	-0.247052	0.725999	0.871199	-0.250606	0.734774	0.91379	-0.0627251	0.292652	0.791343	-0.0537193	0.390055	0.840853
Clostridium_symbiosum	MMR status	pMMR	dMMR	310	0.276056	0.731475	0.940468	0.714656	0.422465	0.826562	0.0593891	0.383831	0.610859	0.0988763	0.190063	0.727901
Clostridium_aldenense	Tumor location	Right	Rectum	289	0.182108	0.736097	0.828109	0.109541	0.847175	0.948151	0.0223543	0.694914	0.809875	0.0129277	0.830046	0.946954
Fusobacterium_sp_oral_taxon_370	BRAF mutation	Negative	Positive	118	0.402564	0.745586	0.943742	0.861949	0.50795	0.894107	0.0159121	0.891822	0.972117	0.0527001	0.667405	0.979445
Clostridium_aldenense	HER2 status	non-overexpression	overexpression	243	0.439646	0.754326	0.873337	0.407551	0.774468	0.929361	0.0987013	0.504701	0.800651	0.0996278	0.507131	0.897817
Ruminococcus_bicirculans	BRAF mutation	Negative	Positive	113	-0.44428	0.757609	0.943742	-0.0888555	0.953017	0.969538	-0.0360892	0.754714	0.972117	-0.0079565	0.94767	0.991885
Flavonifractor_plautii	Tumor stage	SI	SIV	318	0.167927	0.758478	0.873224	-0.0175859	0.976351	0.994404	-0.0171258	0.6607	0.8373	-0.0231047	0.586593	0.904492
Clostridium_symbiosum	Tumor stage	SI	SIII	321	0.205092	0.766963	0.873224	0.385954	0.59613	0.885467	-0.0370305	0.526698	0.8373	-0.0152406	0.804272	0.937353
Fusobacterium_nucleatum	Tumor stage	SI	SII	259	0.21225	0.7762	0.873224	0.155673	0.841592	0.948151	-0.00890356	0.902762	0.919796	-0.0168624	0.823729	0.946412
Eubacterium_rectale	HER2 status	non-overexpression	overexpression	219	0.567243	0.7763	0.873337	0.0888981	0.964794	0.998062	-0.0597403	0.69051	0.845442	-0.0941115	0.53657	0.902641
Flavonifractor_plautii	BRAF mutation	Negative	Positive	273	0.230563	0.786452	0.943742	-0.00513793	0.995491	0.995491	-0.00213255	0.972117	0.972117	-0.00532217	0.935035	0.991885
Peptostreptococcus_stomatis	Tumor location	Right	Left	281	0.146898	0.818317	0.892709	0.0944148	0.889623	0.948151	0.00701754	0.899812	0.925521	0.00525826	0.929124	0.970492
Parvimonas_micra	Tumor stage	SI	SII	279	-0.1378	0.854774	0.941996	0.41574	0.595384	0.885467	-0.0234094	0.738357	0.8373	0.0253443	0.728015	0.914853
Clostridium_symbiosum	BRAF mutation	Negative	Positive	277	0.217742	0.858843	0.960925	-0.18643	0.885545	0.933557	0.0198491	0.848111	0.972117	0.0107696	0.921827	0.991885
Flavonifractor_plautii	Tumor location	Right	Rectum	318	-0.0634811	0.871516	0.892778	-0.17288	0.684627	0.905479	0.016412	0.558619	0.782129	0.00942671	0.757102	0.925207
Ruminococcus_bicirculans	MMR status	pMMR	dMMR	130	0.153044	0.871916	0.960736	-0.0900558	0.931123	0.97511	0.0184766	0.808729	0.887559	-0.00150751	0.985683	0.992154
Hungatella_hathewayi	Tumor location	Right	Rectum	302	0.0653211	0.888025	0.892778	0.102526	0.833866	0.948151	0.00933786	0.816117	0.866866	0.0183784	0.665768	0.909836
Escherichia_coli	Tumor location	Right	Left	252	0.046115	0.892778	0.892778	0.157132	0.662927	0.905479	-0.00372807	0.804322	0.866866	0.000735064	0.96433	0.991278
Flavonifractor_plautii	Tumor stage	SI	SII	318	0.0612024	0.899411	0.954431	0.0739597	0.886824	0.948151	-0.00920368	0.790167	0.85338	-0.00519264	0.889021	0.969278
Eggerthella_lenta	Tumor stage	SI	SIII	334	-0.0666506	0.911225	0.954431	-0.358707	0.56637	0.878188	-0.0163005	0.759772	0.8373	-0.0322942	0.564086	0.898202
Ruminococcus_bicirculans	Tumor stage	SI	SIV	136	-0.0956931	0.919082	0.954431	-0.407389	0.68129	0.905479	-0.00707372	0.925634	0.925634	-0.0365425	0.647911	0.904842
Roseburia_intestinalis	MMR status	pMMR	dMMR	199	-0.0974202	0.920711	0.960736	-0.147237	0.889998	0.959279	-0.0175339	0.833965	0.887559	-0.0202344	0.824728	0.922056
Eubacterium_sp_CAG_38	BRAF mutation	Negative	Positive	171	-0.1421	0.926597	0.960925	0.462224	0.776197	0.933557	0.00705381	0.955625	0.972117	0.0551711	0.68017	0.979445
Roseburia_intestinalis	HER2 status	non-overexpression	overexpression	177	-0.136355	0.938919	0.958498	0.169146	0.924386	0.987811	3.39493e-16	1	1	0.0113488	0.940851	0.989673
Eisenbergiella_tayi	HER2 status	non-overexpression	overexpression	180	0.0810369	0.958498	0.958498	-0.652582	0.674617	0.913724	-1.69747e-17	1	1	-0.0720767	0.638258	0.952978
Flavonifractor_plautii	MMR status	pMMR	dMMR	309	-0.0277972	0.959755	0.960736	0.00814704	0.989564	0.989564	0.0356335	0.364824	0.610859	0.0402807	0.36582	0.827995
Eubacterium_sp_CAG_38	MMR status	pMMR	dMMR	193	0.0502041	0.960736	0.960736	0.862339	0.442452	0.834393	0.00452489	0.956655	0.956655	0.0731678	0.426732	0.83491
Peptostreptococcus_stomatis	BRAF mutation	Negative	Positive	244	-0.065753	0.960925	0.960925	-0.357208	0.802957	0.933557	-0.0862861	0.458447	0.972117	-0.109676	0.373666	0.921285
Parvimonas_micra	Tumor stage	SI	SIII	279	0.004936	0.994672	0.995029	0.404413	0.599738	0.885467	-0.0258682	0.706934	0.8373	0.0122037	0.864915	0.965777
Clostridium_symbiosum	Tumor stage	SI	SIV	321	-0.00495387	0.995029	0.995029	0.137985	0.870201	0.948151	-0.0660834	0.325613	0.824098	-0.0625787	0.380465	0.83291
