# Supplementary material for: Consistent signatures in the human gut microbiome of old- and young-onset colorectal cancer
Source: Nat Commun. 2024 Apr 22;15:3396. doi: 10.1038/s41467-024-47523-x (PMC11035630; doi:10.1038/s41467-024-47523-x)
Supplement: Supplementary file 12 — Dataset 9 [file 41467_2024_47523_MOESM12_ESM.xlsx]

## Sheet: Supplementary Data 9
SampleID	Read_length	Raw_reads_count	Raw_Q30_ratio	Clean_reads_count	Clean_reads_ratio	Nohomo_reads_count	Nohomo_reads_ratio
T2105118172	100	138196500	0.9245	137566192	0.9954	2632556	0.0191
T2106131423	100	122169488	0.9244	121733634	0.9964	3131556	0.0257
T2105118211	100	149860406	0.9308	149256840	0.996	4780618	0.032
T2105118216	100	151102850	0.934	150579212	0.9965	6009634	0.0399
T2007044687	100	188243210	0.9071	187405576	0.9956	6286114	0.0335
T2105118101	100	172299232	0.9158	171796392	0.9971	6554748	0.0382
T2103089543	100	260070898	0.9201	259250336	0.9968	6832368	0.0264
T2105118267	100	133988910	0.9268	133426980	0.9958	7579486	0.0568
T2105125181	100	114848648	0.9406	114392896	0.996	7619904	0.0666
T2109195636	100	139503878	0.9254	138668404	0.994	9548444	0.0689
T2105118198	100	146294060	0.9313	145795520	0.9966	9907710	0.068
T2104103043	100	201469678	0.9126	200695248	0.9962	10223488	0.0509
T2105118232	100	181997498	0.9491	180857298	0.9937	11221896	0.062
T2105118254	100	156117154	0.9337	155578426	0.9965	11529766	0.0741
T2106131445	100	210347042	0.9183	209664574	0.9968	12926360	0.0617
T2109195644	100	153953930	0.9316	153101878	0.9945	13548140	0.0885
T2112223878	100	140675694	0.9333	139936244	0.9947	13671742	0.0977
T2011067454	100	201687592	0.9191	201169620	0.9974	15333744	0.0762
T2104103058	100	160290558	0.8997	159767796	0.9967	15731230	0.0985
T2106131447	100	198516930	0.9165	197573716	0.9952	18052308	0.0914
T2105118193	100	148238030	0.9453	147122702	0.9925	18324300	0.1246
T2112223877	100	87543234	0.9359	86842260	0.992	18739936	0.2158
T2105118281	100	145749630	0.9206	145111382	0.9956	19117764	0.1317
T2106131425	100	148652546	0.9373	148248712	0.9973	22782730	0.1537
T2007035734	100	187755906	0.9319	187161604	0.9968	23418418	0.1251
T2105125151	100	133161636	0.9274	132661804	0.9962	26053178	0.1964
T2105118178	100	135215946	0.9255	134766430	0.9967	27035558	0.2006
T2108174305	100	177820054	0.9252	177111174	0.996	27649802	0.1561
T2105118276	100	128196490	0.9393	127389628	0.9937	28868814	0.2266
T2105125149	100	118459418	0.9271	118196962	0.9978	29885422	0.2528
T2112223882	100	140174678	0.9275	139762248	0.9971	31852638	0.2279
T2105118217	100	144642794	0.9286	144137554	0.9965	35345068	0.2452
T2106131446	100	161557268	0.913	161034356	0.9968	35706418	0.2217
T2101084185	100	160296438	0.9169	159167528	0.993	43835696	0.2754
T2105118154	100	202286960	0.9414	199888092	0.9881	44682574	0.2235
T2103089513	100	148998320	0.9027	148543164	0.9969	45473804	0.3061
T2105118143	100	141290702	0.9146	140611166	0.9952	45870554	0.3262
T2106131426	100	141038044	0.932	140692376	0.9975	47217800	0.3356
T2105125119	100	199950650	0.9295	199152076	0.996	47306768	0.2375
T2109195647	100	142653438	0.9496	141849470	0.9944	48049054	0.3387
T2105118145	100	131969922	0.9347	131220226	0.9943	49673736	0.3786
T2108174336	100	140857754	0.9235	139969584	0.9937	53494222	0.3822
T2103089533	100	199724598	0.9202	198595146	0.9943	54644502	0.2752
T2007035753	100	107260402	0.9047	106846496	0.9961	55670354	0.521
T2105118100	100	205189772	0.9285	203742578	0.9929	56571714	0.2777
T2104103071	100	165650386	0.9049	164798254	0.9949	59490422	0.361
T2105118176	100	140236612	0.9265	139670288	0.996	60247892	0.4314
T2109195631	100	151867212	0.93	150315876	0.9898	60689770	0.4037
T2007035744	100	108647050	0.9228	108369378	0.9974	61770640	0.57
T2112223888	100	147040098	0.9316	146723458	0.9978	62131506	0.4235
T2105118203	100	156314226	0.9393	155912252	0.9974	63223958	0.4055
T2109195656	100	141879652	0.9494	141184840	0.9951	63705628	0.4512
T2103089532	100	151866320	0.9019	151520944	0.9977	67056504	0.4426
T2007035729	100	118745828	0.9342	118599038	0.9988	68497606	0.5776
T2007035742	100	100764276	0.9211	100598574	0.9984	68719926	0.6831
T2106131428	100	158034006	0.931	157685556	0.9978	69652260	0.4417
T2105118284	100	147491562	0.9345	146344518	0.9922	71405644	0.4879
T2104103057	100	78582018	0.8995	78283728	0.9962	71783394	0.917
T2103089504	100	187190940	0.908	186440080	0.996	74488096	0.3995
T2105118280	100	157423818	0.9436	157038718	0.9976	75444626	0.4804
T2103089527	100	168700274	0.9154	168108286	0.9965	76756206	0.4566
T2112223881	100	135138688	0.9445	134556742	0.9957	77609290	0.5768
T2105118287	100	134701026	0.9332	134036506	0.9951	78512344	0.5858
T2105118248	100	82049646	0.9537	80341328	0.9792	79134254	0.985
T2109195640	100	89032358	0.9495	88787042	0.9972	79501846	0.8954
T2105118258	100	80576590	0.929	80463082	0.9986	80018182	0.9945
T2105118212	100	148217584	0.9328	147578090	0.9957	80077524	0.5426
T2105118283	100	80670792	0.9367	80430444	0.997	80383958	0.9994
T2106131438	100	137265030	0.909	136949930	0.9977	80689306	0.5892
T2105118139	100	168191630	0.9194	167447544	0.9956	81710332	0.488
T2105118206	100	82912176	0.9054	82295862	0.9926	81780852	0.9937
T2109195654	100	82970882	0.9597	82215702	0.9909	82112436	0.9987
T2105118278	100	83834150	0.935	83664166	0.998	82510530	0.9862
T2007035757	100	175205914	0.9095	174711902	0.9972	83624894	0.4786
T2105118270	100	84479942	0.944	83842950	0.9925	83782450	0.9993
T2105118167	100	173438184	0.9366	170332134	0.9821	83876476	0.4924
T2112223884	100	84901076	0.9429	84675936	0.9973	83933488	0.9912
T2105118120	100	123948856	0.9218	123607578	0.9972	83939734	0.6791
T2105118197	100	144761970	0.9279	144401570	0.9975	87171672	0.6037
T2109195638	100	90194918	0.9488	89469410	0.992	88938716	0.9941
T2105118175	100	93703142	0.9099	93416536	0.9969	89398308	0.957
T2007035760	100	102012966	0.8968	101880178	0.9987	91142000	0.8946
T2105118222	100	150616652	0.9519	149880260	0.9951	91542090	0.6108
T2105118138	100	153287346	0.9231	152710130	0.9962	92432096	0.6053
T2201231987	100	145319626	0.9199	144770904	0.9962	92770216	0.6408
T2105118192	100	138207766	0.9317	137676362	0.9962	93248220	0.6773
T2105118259	100	153769742	0.9344	153354982	0.9973	94137340	0.6139
T2103089494	100	231971152	0.9344	230863318	0.9952	94289950	0.4084
T2109195650	100	140047326	0.9344	139693718	0.9975	94320786	0.6752
T2007035750	100	133882936	0.9029	133640164	0.9982	94576712	0.7077
T2109195648	100	95695960	0.9503	95406090	0.997	95170970	0.9975
T2112223875	100	98121284	0.9527	97155948	0.9902	95613434	0.9841
T2105125146	100	163024440	0.9345	162392464	0.9961	95771144	0.5898
T2104103054	100	116191778	0.8988	115774820	0.9964	95952128	0.8288
T2103089488	100	280819502	0.9343	279908220	0.9968	96100768	0.3433
T2105125152	100	165571952	0.9269	165047888	0.9968	96878344	0.587
T2109195639	100	138411500	0.92	138129232	0.998	98298322	0.7116
T2105118220	100	122731118	0.9154	122240252	0.996	100745578	0.8242
T2104103033	100	104635646	0.889	104269108	0.9965	100820298	0.9669
T2105118261	100	148208618	0.9349	147859374	0.9976	100829224	0.6819
T2108174441	100	168191034	0.9302	167620202	0.9966	101212210	0.6038
T2105125153	100	114375476	0.9273	114060078	0.9972	102987226	0.9029
T2105125229	100	105709926	0.9232	105364766	0.9967	103969024	0.9868
T2105118113	100	136941496	0.9137	136670426	0.998	104648670	0.7657
T2105118168	100	135221798	0.9256	134756802	0.9966	104810396	0.7778
T2109195632	100	121361028	0.9159	120810548	0.9955	105052380	0.8696
T2104103046	100	159315850	0.91	157846298	0.9908	105660070	0.6694
T2105118132	100	108810542	0.9131	108618944	0.9982	106014308	0.976
T2007035761	100	114004528	0.8991	113901792	0.9991	106099360	0.9315
T2105125228	100	113097270	0.9318	112385984	0.9937	106315812	0.946
T2105118277	100	135991672	0.936	135778782	0.9984	107270746	0.79
T2105118133	100	130119980	0.9181	129822318	0.9977	109004886	0.8396
T2007035766	100	145525184	0.9057	145262674	0.9982	109875098	0.7564
T2105125132	100	113246834	0.9313	113011920	0.9979	110033284	0.9736
T2105118264	100	143686886	0.925	143349506	0.9977	110449772	0.7705
T2106131420	100	118533254	0.9277	118199822	0.9972	111114542	0.9401
T2108174304	100	119951838	0.9259	119534754	0.9965	111622958	0.9338
T2105118149	100	133921670	0.9177	133514262	0.997	111992142	0.8388
T2105118140	100	146314726	0.9266	145772158	0.9963	112164058	0.7694
T2105125158	100	113274862	0.9153	113108742	0.9985	112802750	0.9973
T2103089528	100	126906994	0.9046	126751598	0.9988	113037322	0.8918
T2109195620	100	133844148	0.9176	133418026	0.9968	114532810	0.8585
T2105118195	100	139780970	0.9302	139178094	0.9957	114591410	0.8233
T2007044685	100	116896720	0.8956	116774884	0.999	115137500	0.986
T2103089510	100	228144146	0.9365	225242928	0.9873	115220512	0.5115
T2105118152	100	128762588	0.9148	128519226	0.9981	116167874	0.9039
T2105118096	100	156333092	0.9212	155749204	0.9963	116464382	0.7478
T2007044686	100	134664260	0.9032	134354036	0.9977	116722336	0.8688
T2105118238	100	160161356	0.9343	159745910	0.9974	117320180	0.7344
T2106131432	100	153711146	0.9355	153150630	0.9964	117447428	0.7669
T2105118173	100	125275066	0.9242	124886764	0.9969	118067582	0.9454
T2104103062	100	168283176	0.9021	167834048	0.9973	118090314	0.7036
T2007035752	100	137418344	0.9027	136995200	0.9969	118229906	0.863
T2105118285	100	143155864	0.9246	142961380	0.9986	118373856	0.828
T2105118272	100	135233146	0.9314	135053020	0.9987	118791200	0.8796
T2007035733	100	120125428	0.9295	120073042	0.9996	118967930	0.9908
T2105125157	100	120953468	0.927	120667050	0.9976	119271602	0.9884
T2105118122	100	119993898	0.9182	119705636	0.9976	119539504	0.9986
T2007035735	100	121089530	0.9402	121036860	0.9996	119822098	0.99
T2105118123	100	121223696	0.9148	120976974	0.998	120349454	0.9948
T2104103042	100	185975790	0.9092	185378468	0.9968	120557594	0.6503
T2105125156	100	122976298	0.9216	122777218	0.9984	121052542	0.986
T2105118225	100	146590526	0.9307	146282308	0.9979	121896016	0.8333
T2105118164	100	122617310	0.9072	122301446	0.9974	122254696	0.9996
T2106131433	100	137121546	0.9277	136659716	0.9966	122404386	0.8957
T2105118255	100	123924766	0.9165	123806482	0.999	122840418	0.9922
T2109195652	100	150357714	0.938	149850918	0.9966	122927696	0.8203
T2106134389	100	123905824	0.9123	123660836	0.998	123046298	0.995
T2105118263	100	125221720	0.9406	124152810	0.9915	123573804	0.9953
T2105118112	100	208958108	0.9241	208312516	0.9969	123591340	0.5933
T2108174328	100	124995682	0.9185	124800386	0.9984	123786936	0.9919
T2105118286	100	139814960	0.9194	139462990	0.9975	123848250	0.888
T2105118184	100	161983008	0.9347	161283282	0.9957	124652680	0.7729
T2105125226	100	155008652	0.9434	153986916	0.9934	124989586	0.8117
T2104103020	100	130974488	0.8959	130619986	0.9973	125154080	0.9582
T2112223879	100	136921514	0.9152	136625674	0.9978	125512918	0.9187
T2109195623	100	130620642	0.9396	129663166	0.9927	125619922	0.9688
T2105118128	100	132586506	0.9221	132401946	0.9986	125914462	0.951
T2105118282	100	147731498	0.9341	147544668	0.9987	126054392	0.8543
T2105118099	100	149491796	0.9166	148534046	0.9936	126873584	0.8542
T2105118124	100	129831110	0.9088	129598212	0.9982	127470112	0.9836
T2106131430	100	139312532	0.9259	139060512	0.9982	127491302	0.9168
T2106131424	100	141218374	0.9565	140010544	0.9914	127643900	0.9117
T2105118249	100	127967216	0.9279	127723694	0.9981	127658934	0.9995
T2106131448	100	148467738	0.9154	148285308	0.9988	128286526	0.8651
T2105125147	100	136142856	0.9197	135946224	0.9986	128413290	0.9446
T2103089499	100	243174888	0.9336	240079094	0.9873	128989966	0.5373
T2105118253	100	149349978	0.929	148679180	0.9955	129577542	0.8715
T2109195655	100	161768468	0.9672	159693436	0.9872	129580396	0.8114
T2007035748	100	137554176	0.9259	137378416	0.9987	129688426	0.944
T2105118155	100	138407384	0.9247	138081100	0.9976	129918236	0.9409
T2105125136	100	145200970	0.9323	144922078	0.9981	129940858	0.8966
T2105125150	100	147375796	0.9202	147167740	0.9986	130186246	0.8846
T2105125162	100	135027060	0.9321	134770880	0.9981	130675124	0.9696
T2007035728	100	138598158	0.9315	138528490	0.9995	131129318	0.9466
T2106131439	100	131459664	0.9084	131256428	0.9985	131146268	0.9992
T2105125145	100	134910176	0.9245	134734592	0.9987	131611364	0.9768
T2105118147	100	159445724	0.9237	159049404	0.9975	131742188	0.8283
T2108174311	100	133984534	0.91	133586788	0.997	132241376	0.9899
T2105125189	100	137892574	0.9374	137704852	0.9986	132695084	0.9636
T2007044689	100	146475484	0.9109	146301512	0.9988	132994438	0.909
T2105118146	100	146227160	0.9258	145960640	0.9982	133193364	0.9125
T2105118274	100	139661202	0.9425	139507530	0.9989	133296104	0.9555
T2109195614	100	135761732	0.9164	135311542	0.9967	133493394	0.9866
T2108174316	100	158730944	0.9207	157848762	0.9944	133936164	0.8485
T2009055701	100	134863016	0.9011	134773006	0.9993	134543650	0.9983
T2105118153	100	135632236	0.9141	135124990	0.9963	134631226	0.9963
T2105125134	100	135755470	0.9233	135606796	0.9989	135112052	0.9964
T2105118279	100	136070724	0.9443	135779706	0.9979	135348760	0.9968
T2104103073	100	137145584	0.9029	136905046	0.9982	135382860	0.9889
T2105118227	100	203611490	0.9325	203008494	0.997	135709718	0.6685
T2007035741	100	136407304	0.9211	136292082	0.9992	135878146	0.997
T2105118214	100	188861860	0.9546	188187056	0.9964	136167172	0.7236
T2106131422	100	138726904	0.9393	137988712	0.9947	136265608	0.9875
T2104103077	100	202652514	0.9103	201763338	0.9956	136581770	0.6769
T2103089546	100	258138712	0.9251	257286350	0.9967	136941914	0.5323
T2108174343	100	138639582	0.9182	138331170	0.9978	137299418	0.9925
T2105118236	100	138452096	0.9429	137457124	0.9928	137378000	0.9994
T2108174346	100	167241074	0.92	166816654	0.9975	137639434	0.8251
T2105118271	100	144371964	0.9446	144193212	0.9988	138329306	0.9593
T2105125140	100	140221780	0.9222	140088148	0.999	138427722	0.9881
T2112223885	100	138865746	0.9368	138640926	0.9984	138526836	0.9992
T2105125224	100	198240412	0.9416	197323716	0.9954	138717796	0.703
T2105118157	100	163908008	0.9334	162932268	0.994	139540102	0.8564
T2104103024	100	141060762	0.8986	140486836	0.9959	139837156	0.9954
T2105118163	100	144185248	0.9206	143910802	0.9981	140273306	0.9747
T2105125148	100	145689932	0.9247	145537484	0.999	140718102	0.9669
T2105118144	100	204502078	0.9409	203150686	0.9934	140735852	0.6928
T2105118118	100	157878616	0.9142	157517218	0.9977	141397840	0.8977
T2101084183	100	150621428	0.9293	149823540	0.9947	141480250	0.9443
T2105118194	100	162952146	0.9362	162520462	0.9974	141602816	0.8713
T2105118162	100	146756288	0.9241	146586622	0.9988	141912914	0.9681
T2106131436	100	143238230	0.9067	143052206	0.9987	142175348	0.9939
T2112223874	100	144528012	0.9489	143899950	0.9957	142226816	0.9884
T2106131429	100	144531918	0.9309	144280676	0.9983	142244064	0.9859
T2105118268	100	156479434	0.9325	156093558	0.9975	142827588	0.915
T2105118129	100	158570336	0.9236	158337272	0.9985	143431652	0.9059
T2109195630	100	149290982	0.9146	149116218	0.9988	143475078	0.9622
T2109195629	100	144526840	0.9219	144324212	0.9986	144214926	0.9992
T2007035732	100	145391670	0.9483	145111820	0.9981	144374822	0.9949
T2112223873	100	154393538	0.938	154016088	0.9976	144484340	0.9381
T2104103045	100	183555448	0.9086	182154904	0.9924	144491846	0.7932
T2108174322	100	145794028	0.9181	145447252	0.9976	144773290	0.9954
T2109195649	100	150243932	0.9356	150093154	0.999	144923300	0.9656
T2105118187	100	148287030	0.9227	148027780	0.9983	144930702	0.9791
T2105125141	100	151546558	0.9259	151392738	0.999	145271296	0.9596
T2105125143	100	147022672	0.9223	146839050	0.9988	145405878	0.9902
T2105118182	100	147361002	0.9264	147007902	0.9976	145845474	0.9921
T2109195610	100	165050772	0.9194	164350812	0.9958	145871670	0.8876
T2007035751	100	149416012	0.9055	149229334	0.9988	145947686	0.978
T2104103052	100	151834398	0.8987	151312126	0.9966	146033264	0.9651
T2108174341	100	148212710	0.9219	147878794	0.9977	146551912	0.991
T2105118183	100	163746666	0.9271	163422886	0.998	146733410	0.8979
T2105118246	100	148093810	0.93	147491164	0.9959	146812300	0.9954
T2103089518	100	150885582	0.9317	150154286	0.9952	146932380	0.9785
T2109195622	100	147654554	0.9137	147473424	0.9988	146985986	0.9967
T2105118273	100	149077100	0.9429	148785096	0.998	147441426	0.991
T2108174353	100	148614514	0.9161	148383446	0.9984	147465936	0.9938
T2105125124	100	200505262	0.9328	199392358	0.9944	147482356	0.7397
T2007035746	100	149860324	0.9282	149712152	0.999	147519200	0.9854
T2105118289	100	150109468	0.9218	149720836	0.9974	147546540	0.9855
T2105118105	100	154857732	0.9203	154623070	0.9985	147718522	0.9553
T2109195626	100	150038496	0.9122	149645280	0.9974	147902352	0.9884
T2011067452	100	149325606	0.91	149240464	0.9994	147927198	0.9912
T2104103047	100	150010188	0.9063	148315528	0.9887	148006062	0.9979
T2105118229	100	199296192	0.9545	198060704	0.9938	148092818	0.7477
T2105118180	100	148804050	0.9305	148478814	0.9978	148134486	0.9977
T2105118275	100	154010290	0.9284	153820908	0.9988	148168774	0.9633
T2108174342	100	205032286	0.9313	204132092	0.9956	148259588	0.7263
T2007035731	100	148480800	0.9204	148401428	0.9995	148273640	0.9991
T2105118116	100	161666196	0.9158	161445826	0.9986	148369492	0.919
T2106131444	100	149220896	0.9131	148988466	0.9984	148455974	0.9964
T2105118252	100	150464118	0.9522	150007640	0.997	148723634	0.9914
T2109195657	100	150811562	0.9288	150587922	0.9985	148729232	0.9877
T2105118121	100	175669048	0.9293	174999840	0.9962	148770572	0.8501
T2109195643	100	154476120	0.9166	154218946	0.9983	148860606	0.9653
T2103089548	100	153358230	0.9182	152832172	0.9966	149016500	0.975
T2112223880	100	149924016	0.9356	149627650	0.998	149157382	0.9969
T2105118181	100	155024048	0.9285	154716262	0.998	149237756	0.9646
T2105118260	100	149426710	0.9119	149326838	0.9993	149276074	0.9997
T2112223883	100	156144880	0.9504	155284946	0.9945	149356574	0.9618
T2105118109	100	150265284	0.9203	149764518	0.9967	149639640	0.9992
T2105118126	100	150791830	0.9226	150544198	0.9984	149675078	0.9942
T2105118288	100	152895300	0.9211	152724398	0.9989	149702970	0.9802
T2112223876	100	154203716	0.9308	153947456	0.9983	149796858	0.973
T2109195641	100	158732622	0.9131	158538564	0.9988	150039876	0.9464
T2105118247	100	154392230	0.9259	154035726	0.9977	150325764	0.9759
T2106131435	100	192303576	0.9161	191800174	0.9974	150519292	0.7848
T2105118186	100	166457280	0.9317	165801576	0.9961	150609528	0.9084
T2104103041	100	151402042	0.903	150984818	0.9972	150688248	0.998
T2105125227	100	155370144	0.9312	155032492	0.9978	150694968	0.972
T2007035755	100	181721628	0.9115	181211582	0.9972	150867780	0.8326
T2105118188	100	153236024	0.9276	152783138	0.997	151144874	0.9893
T2105125142	100	159831902	0.9309	159499056	0.9979	151508560	0.9499
T2105118106	100	155082000	0.9242	154507546	0.9963	151545376	0.9808
T2106131421	100	163204422	0.9369	162743564	0.9972	151606188	0.9316
T2007035764	100	153648326	0.9085	153509114	0.9991	152489506	0.9934
T2007044688	100	153956304	0.8988	153862448	0.9994	152706078	0.9925
T2105118215	100	155782834	0.9471	154690006	0.993	152878112	0.9883
T2104103075	100	153955254	0.8989	153650956	0.998	152901472	0.9951
T2108174320	100	154064408	0.92	153500288	0.9963	153006056	0.9968
T2105125131	100	153510140	0.9309	153370740	0.9991	153082596	0.9981
T2109195642	100	161387250	0.9237	160866302	0.9968	153251352	0.9527
T2108174333	100	167565774	0.9255	167339346	0.9986	153794892	0.9191
T2109195616	100	157691744	0.9221	157092908	0.9962	153815590	0.9791
T2106131442	100	155418638	0.9178	155127478	0.9981	154114136	0.9935
T2108174339	100	164129248	0.9257	162976806	0.993	154167808	0.9459
T2105118219	100	158833278	0.9402	158497328	0.9979	154388588	0.9741
T2105118165	100	157424012	0.9282	156450352	0.9938	154577004	0.988
T2109195625	100	155669400	0.9088	155445166	0.9986	155141530	0.998
T2106131427	100	175029996	0.9378	174635966	0.9977	155294016	0.8892
T2105125126	100	157052790	0.9409	156111320	0.994	155617132	0.9968
T2105118110	100	159532208	0.9213	159293004	0.9985	156058628	0.9797
T2108174307	100	156612206	0.9244	156323378	0.9982	156186174	0.9991
T2104103039	100	157373900	0.9083	157022992	0.9978	156258822	0.9951
T2105125161	100	157160194	0.9298	156790028	0.9976	156575528	0.9986
T2104103028	100	161367770	0.8944	160824362	0.9966	156688776	0.9743
T2109195621	100	158887670	0.9207	158598238	0.9982	157213054	0.9913
T2104103049	100	214444312	0.9154	212546804	0.9912	157467808	0.7409
T2109195624	100	158533626	0.9255	157826578	0.9955	157789114	0.9998
T2106131452	100	173731582	0.9114	173352036	0.9978	158261042	0.9129
T2106131441	100	274964342	0.9285	273129600	0.9933	158564814	0.5805
T2007035762	100	163946292	0.9076	163759494	0.9989	158860102	0.9701
T2108174354	100	166084254	0.919	165557402	0.9968	159882646	0.9657
T2104103050	100	162720176	0.9034	160920896	0.9889	160302678	0.9962
T2105125133	100	161109876	0.9308	160903282	0.9987	160601988	0.9981
T2105118269	100	162543136	0.94	162267870	0.9983	160730596	0.9905
T2109195612	100	165947106	0.9195	165394086	0.9967	160964228	0.9732
T2105125121	100	162590124	0.9353	161974902	0.9962	161083150	0.9945
T2105118098	100	162454684	0.9121	162134286	0.998	161084502	0.9935
T2104103022	100	163914736	0.9001	163463798	0.9972	161269238	0.9866
T2105118231	100	164956974	0.9325	164724142	0.9986	161439746	0.9801
T2103089460	100	283268226	0.9334	282121136	0.996	161454426	0.5723
T2103089474	100	213029858	0.9319	212390040	0.997	161634592	0.761
T2103089542	100	168891588	0.9147	168528970	0.9979	161694874	0.9594
T2105125129	100	174699998	0.9325	174225378	0.9973	162694152	0.9338
T2103089511	100	165523748	0.924	164635608	0.9946	162788818	0.9888
T2105125144	100	166396070	0.9311	166228970	0.999	163332394	0.9826
T2007035756	100	166279734	0.907	166113828	0.999	164613710	0.991
T2106131449	100	167076424	0.9192	165854500	0.9927	165164232	0.9958
T2106131450	100	165802158	0.9109	165637630	0.999	165360012	0.9983
T2105125139	100	166360778	0.9264	166201178	0.999	165984784	0.9987
T2007044684	100	168142326	0.9226	167792958	0.9979	166338026	0.9913
T2105118189	100	168272188	0.9266	167931530	0.998	166798226	0.9933
T2101084184	100	174674786	0.9308	173828798	0.9952	166939140	0.9604
T2007035745	100	168545084	0.9324	168129154	0.9975	167240720	0.9947
T2106131434	100	169159900	0.9342	168955474	0.9988	167588626	0.9919
T2007035765	100	168759808	0.9028	168581702	0.9989	168270030	0.9982
T2007035730	100	168962914	0.9284	168880030	0.9995	168550808	0.9981
T2103089515	100	175347920	0.9042	174913452	0.9975	168722206	0.9646
T2105118104	100	174673654	0.9236	174199490	0.9973	168818434	0.9691
T2105118221	100	170341990	0.9338	169850056	0.9971	169287368	0.9967
T2103089517	100	170378560	0.9073	170115300	0.9985	169553272	0.9967
T2104103037	100	185318172	0.9067	184147018	0.9937	169659882	0.9213
T2108174348	100	172122822	0.9287	171120236	0.9942	169909214	0.9929
T2105125159	100	176096606	0.9355	174696094	0.992	170009622	0.9732
T2105118134	100	170779304	0.9233	170354686	0.9975	170057822	0.9983
T2108174310	100	172630028	0.9148	172277770	0.998	170144984	0.9876
T2105125123	100	172014116	0.9365	171692308	0.9981	170665100	0.994
T2105118256	100	172795916	0.9515	171527632	0.9927	170774300	0.9956
T2105118209	100	174417688	0.9295	174128276	0.9983	171346662	0.984
T2108174329	100	175051822	0.9205	174779596	0.9984	171548824	0.9815
T2109195627	100	172936168	0.9221	172636546	0.9983	171612824	0.9941
T2105118151	100	173986790	0.9366	172014914	0.9887	171691492	0.9981
T2007035743	100	173136064	0.9383	172368300	0.9956	171794222	0.9967
T2105125122	100	173665796	0.926	173142388	0.997	172131768	0.9942
T2106131419	100	180037168	0.9319	179817016	0.9988	172266484	0.958
T2009055704	100	173758658	0.9085	173619844	0.9992	173383302	0.9986
T2007044683	100	178962302	0.9108	178528950	0.9976	173574764	0.9722
T2103089549	100	175331072	0.9212	175083930	0.9986	173901868	0.9932
T2105125120	100	181840574	0.9391	181405404	0.9976	174148478	0.96
T2009055702	100	175152852	0.9104	175035024	0.9993	174277274	0.9957
T2108174327	100	186735038	0.9277	186232782	0.9973	174670774	0.9379
T2009055700	100	176428592	0.9111	176290896	0.9992	174973622	0.9925
T2105125182	100	176638290	0.9261	176372250	0.9985	175662002	0.996
T2009055703	100	182929422	0.9141	182762844	0.9991	175912820	0.9625
T2105118213	100	178154890	0.9453	177708412	0.9975	176020332	0.9905
T2105125160	100	176598728	0.9326	176178188	0.9976	176033544	0.9992
T2101084186	100	176609598	0.9088	176326664	0.9984	176113146	0.9988
T2105125130	100	188939838	0.9405	188479512	0.9976	176355356	0.9357
T2106131453	100	203468504	0.9197	203049506	0.9979	176720536	0.8703
T2105118117	100	179705250	0.9243	179444160	0.9985	177520696	0.9893
T2106131451	100	179546874	0.9278	179165386	0.9979	178971514	0.9989
T2109195635	100	183168790	0.9444	179878994	0.982	179125782	0.9958
T2105118210	100	180580374	0.9383	179816164	0.9958	179427984	0.9978
T2103089539	100	218965368	0.9217	218454234	0.9977	180077078	0.8243
T2105118191	100	180852556	0.9289	180597716	0.9986	180203272	0.9978
T2201231986	100	182159232	0.9187	181796114	0.998	180590844	0.9934
T2011067451	100	181795046	0.9106	181586056	0.9989	181026068	0.9969
T2105118223	100	188009620	0.9516	186949100	0.9944	181780150	0.9724
T2105125155	100	194670408	0.9306	193861262	0.9958	182369146	0.9407
T2105118208	100	198108250	0.9519	197297010	0.9959	182396400	0.9245
T2103089468	100	185558530	0.9184	185391660	0.9991	182449244	0.9841
T2103089500	100	187255274	0.9163	186691842	0.997	182545334	0.9778
T2105118095	100	189193308	0.9273	188013254	0.9938	182571548	0.9711
T2105118097	100	186997476	0.9088	186721186	0.9985	182685538	0.9784
T2105125225	100	183774084	0.937	183091392	0.9963	182853806	0.9987
T2105125154	100	183448022	0.9286	183052476	0.9978	182869894	0.999
T2011067450	100	184583230	0.9165	184465362	0.9994	184265130	0.9989
T2105118224	100	185952176	0.9399	185337028	0.9967	185088264	0.9987
T2103089481	100	281225794	0.9361	279780132	0.9949	185131502	0.6617
T2104103056	100	186336014	0.8997	186047206	0.9985	185546514	0.9973
T2105118242	100	191102264	0.9705	186572130	0.9763	186402642	0.9991
T2108174301	100	205828134	0.9264	205314198	0.9975	187035560	0.911
T2105118218	100	205240152	0.9528	203584250	0.9919	187564054	0.9213
T2105118166	100	189009166	0.9301	188348262	0.9965	188074560	0.9985
T2108174308	100	190021544	0.9342	189485154	0.9972	188090116	0.9926
T2105125125	100	193670280	0.9343	192963888	0.9964	188638474	0.9776
T2103089556	100	190445926	0.9043	190268442	0.9991	190137636	0.9993
T2103089487	100	190946252	0.9206	190740188	0.9989	190418544	0.9983
T2105118161	100	191918330	0.9402	191239190	0.9965	190564034	0.9965
T2007035759	100	206418836	0.9137	206003154	0.998	191006244	0.9272
T2104103031	100	202437926	0.918	199976832	0.9878	191535860	0.9578
T2103089555	100	194153608	0.9112	193756032	0.998	193389122	0.9981
T2101084187	100	208688736	0.9133	208135610	0.9973	194468692	0.9343
T2103089535	100	196024428	0.9105	195730488	0.9985	194685952	0.9947
T2009055706	100	195434444	0.9099	195295766	0.9993	195221726	0.9996
T2105118179	100	200295618	0.9386	199845588	0.9978	195291290	0.9772
T2105118125	100	199112354	0.9387	198717558	0.998	198683202	0.9998
T2105118171	100	206043518	0.9448	204360696	0.9918	199226354	0.9749
T2105118200	100	201125686	0.9473	199850208	0.9937	199488818	0.9982
T2105118228	100	201562888	0.9442	200572522	0.9951	200208496	0.9982
T2112223887	100	201786008	0.9541	200975834	0.996	200507290	0.9977
T2103089484	100	203442220	0.9256	202927406	0.9975	201579678	0.9934
T2007035747	100	202581776	0.9229	202142364	0.9978	202084200	0.9997
T2104103076	100	203686392	0.9102	203077532	0.997	202738378	0.9983
T2106131440	100	222565880	0.923	221951362	0.9972	203710784	0.9178
T2109195634	100	205977464	0.9305	204342304	0.9921	203778616	0.9972
T2007035749	100	227291170	0.913	226102178	0.9948	203820520	0.9015
T2108184701	100	204584270	0.9367	204375516	0.999	204238894	0.9993
T2009055705	100	205519752	0.9162	205370698	0.9993	204403026	0.9953
T2105125128	100	207326834	0.9336	206914286	0.998	205052024	0.991
T2105118185	100	210985512	0.9486	210144638	0.996	206476368	0.9825
T2103089538	100	206923322	0.912	206726958	0.9991	206668488	0.9997
T2112223886	100	211180786	0.9338	210918686	0.9988	207172062	0.9822
T2103089552	100	244755510	0.929	244228734	0.9978	208037090	0.8518
T2105118233	100	211199906	0.9576	209202862	0.9905	208778124	0.998
T2105118234	100	222091312	0.9627	219201150	0.987	209175754	0.9543
T2011067455	100	213209104	0.9133	212973990	0.9989	209309534	0.9828
T2104103079	100	214285750	0.9135	213933542	0.9984	210073080	0.982
T2103089498	100	275829632	0.9266	274680976	0.9958	210316680	0.7657
T2108174325	100	212526604	0.9196	212244368	0.9987	211310758	0.9956
T2007035763	100	215682246	0.9075	215482184	0.9991	213360212	0.9902
T2105118235	100	216409536	0.9465	214973816	0.9934	214908526	0.9997
T2011067456	100	222319650	0.9156	221988324	0.9985	217658044	0.9805
T2106131437	100	221444426	0.9334	220417354	0.9954	219191392	0.9944
T2108174350	100	227520912	0.9211	227105036	0.9982	219616966	0.967
T2109195628	100	224141180	0.943	220825462	0.9852	220037764	0.9964
T2106131431	100	224078120	0.961	222196398	0.9916	221602530	0.9973
T2105125137	100	226120418	0.9436	225049484	0.9953	221701028	0.9851
T2103089502	100	223577162	0.921	222886506	0.9969	222296888	0.9974
T2011067453	100	222873086	0.9105	222688272	0.9992	222381036	0.9986
T2106131418	100	228154138	0.933	227840696	0.9986	227656190	0.9992
T2108174314	100	230428804	0.9221	229765394	0.9971	229385528	0.9983
T2103089516	100	232907798	0.9407	230663580	0.9904	230094034	0.9975
T2103089486	100	238167990	0.9194	237909376	0.9989	230481506	0.9688
T2103089501	100	238045466	0.9219	237450216	0.9975	231668468	0.9757
T2105118137	100	278724782	0.961	267155680	0.9585	233108770	0.8726
T2105118207	100	237108262	0.9555	234632026	0.9896	234141180	0.9979
T2009055699	100	237358512	0.9181	236927388	0.9982	235631512	0.9945
T2106131417	100	299314334	0.95	296750198	0.9914	236163120	0.7958
T2105118114	100	250099458	0.9405	248631912	0.9941	238004188	0.9573
T2007035736	100	248645678	0.9343	248544966	0.9996	243278828	0.9788
T2103089479	100	253826074	0.927	253240202	0.9977	251934510	0.9948
T2108174332	100	270109568	0.9281	268978660	0.9958	265815112	0.9882
T2103089463	100	268523534	0.927	268178296	0.9987	267950604	0.9992
T2105118103	100	276814954	0.9349	275454814	0.9951	274969446	0.9982
T2103089464	100	289147966	0.93	288822390	0.9989	280304996	0.9705
T2106131443	100	285502808	0.9332	284420610	0.9962	283794470	0.9978
T2103089493	100	288945082	0.9281	288547040	0.9986	287582336	0.9967
T2103089550	100	296192930	0.9475	293916232	0.9923	292682902	0.9958
T2103089534	100	298773124	0.939	295771012	0.99	295025262	0.9975
T2103089492	100	310149248	0.9321	309182858	0.9969	308918470	0.9991
T2007035739	100	313514494	0.9243	313308270	0.9993	312186928	0.9964
T2103089530	100	348087234	0.94	346641224	0.9958	319866954	0.9228
T2105118141	100	339864492	0.9582	330864962	0.9735	329282770	0.9952
T2103089482	100	339463216	0.9435	337603618	0.9945	330134772	0.9779
T2007035738	100	356534034	0.9376	356299604	0.9993	331812724	0.9313
T2007035740	100	367798758	0.928	367668948	0.9996	365481176	0.994
T2103089480	100	418198022	0.9487	414977202	0.9923	413843310	0.9973
