# Supplementary material for: Consistent signatures in the human gut microbiome of old- and young-onset colorectal cancer
Source: Nat Commun. 2024 Apr 22;15:3396. doi: 10.1038/s41467-024-47523-x (PMC11035630; doi:10.1038/s41467-024-47523-x)
Supplement: Supplementary file 13 — Dataset 10 [file 41467_2024_47523_MOESM13_ESM.xlsx]

## Sheet: Supplementary Data 10
Data export
PMID/Project ID	Research Type	Human / Mouse	Condition1	Condition2	Gut Microbiota (ID)	Taxonomy Rank	Alteration	Sequencing Technology
PRJNA397219	Gut microbiota associated with phenotype	Human	Colorectal Neoplasms	Health	Agathobaculum butyriciproducens (1628085, gm2090)	species	decrease	Whole metagenomic sequencing
PRJDB4176	Gut microbiota associated with phenotype	Human	Colorectal Neoplasms	Health	Akkermansia muciniphila (239935, gm0030)	species	increase	Whole metagenomic sequencing
PRJNA397219	Gut microbiota associated with phenotype	Human	Colorectal Neoplasms	Health	Akkermansia muciniphila (239935, gm0030)	species	decrease	Whole metagenomic sequencing
PRJDB4176	Gut microbiota associated with phenotype	Human	Colorectal Neoplasms	Health	Alistipes indistinctus (626932, gm0036)	species	increase	Whole metagenomic sequencing
PRJEB10878	Gut microbiota associated with phenotype	Human	Colorectal Neoplasms	Health	Alistipes indistinctus (626932, gm0036)	species	increase	Whole metagenomic sequencing
PRJNA397219	Gut microbiota associated with phenotype	Human	Colorectal Neoplasms	Health	Alistipes indistinctus (626932, gm0036)	species	increase	Whole metagenomic sequencing
PRJNA397219	Gut microbiota associated with phenotype	Human	Colorectal Neoplasms	Health	Alistipes inops (1501391, gm1764)	species	increase	Whole metagenomic sequencing
PRJDB4176	Gut microbiota associated with phenotype	Human	Colorectal Neoplasms	Health	Alistipes shahii (328814, gm1450)	species	increase	Whole metagenomic sequencing
PRJNA397219	Gut microbiota associated with phenotype	Human	Colorectal Neoplasms	Health	Alistipes shahii (328814, gm1450)	species	decrease	Whole metagenomic sequencing
PRJNA397219	Gut microbiota associated with phenotype	Human	Colorectal Neoplasms	Health	Allisonella histaminiformans (209880, gm2091)	species	decrease	Whole metagenomic sequencing
PRJNA397219	Gut microbiota associated with phenotype	Human	Colorectal Neoplasms	Health	Anaerobutyricum hallii (39488, gm0776)	species	decrease	Whole metagenomic sequencing
PRJDB4176	Gut microbiota associated with phenotype	Human	Colorectal Neoplasms	Health	Anaerotruncus colihominis (169435, gm1461)	species	increase	Whole metagenomic sequencing
PRJEB10878	Gut microbiota associated with phenotype	Human	Colorectal Neoplasms	Health	Anaerotruncus colihominis (169435, gm1461)	species	increase	Whole metagenomic sequencing
PRJDB4176	Gut microbiota associated with phenotype	Human	Colorectal Neoplasms	Health	Bacteroides caccae (47678, gm0079)	species	increase	Whole metagenomic sequencing
PRJEB10878	Gut microbiota associated with phenotype	Human	Colorectal Neoplasms	Health	Bacteroides caccae (47678, gm0079)	species	increase	Whole metagenomic sequencing
PRJEB10878	Gut microbiota associated with phenotype	Human	Colorectal Neoplasms	Health	Bacteroides cellulosilyticus (246787, gm0843)	species	decrease	Whole metagenomic sequencing
PRJEB10878	Gut microbiota associated with phenotype	Human	Colorectal Neoplasms	Health	Bacteroides clarus (626929, gm1358)	species	decrease	Whole metagenomic sequencing
PRJNA397219	Gut microbiota associated with phenotype	Human	Colorectal Neoplasms	Health	Bacteroides eggerthii (28111, gm0778)	species	decrease	Whole metagenomic sequencing
PRJNA397219	Gut microbiota associated with phenotype	Human	Colorectal Neoplasms	Health	Bacteroides faecis (674529, gm1676)	species	increase	Whole metagenomic sequencing
PRJNA397219	Gut microbiota associated with phenotype	Human	Colorectal Neoplasms	Health	Bacteroides faecis CAG 32 (1263044, gm2180)	species	increase	Whole metagenomic sequencing
PRJEB10878	Gut microbiota associated with phenotype	Human	Colorectal Neoplasms	Health	Bacteroides fragilis (817, gm0082)	species	increase	Whole metagenomic sequencing
PRJNA397219	Gut microbiota associated with phenotype	Human	Colorectal Neoplasms	Health	Bacteroides fragilis (817, gm0082)	species	increase	Whole metagenomic sequencing
PRJNA397219	Gut microbiota associated with phenotype	Human	Colorectal Neoplasms	Health	Bacteroides intestinalis (329854, gm0872)	species	decrease	Whole metagenomic sequencing
PRJDB4176	Gut microbiota associated with phenotype	Human	Colorectal Neoplasms	Health	Bacteroides nordii (291645, gm2049)	species	increase	Whole metagenomic sequencing
PRJNA397219	Gut microbiota associated with phenotype	Human	Colorectal Neoplasms	Health	Bacteroides nordii (291645, gm2049)	species	decrease	Whole metagenomic sequencing
PRJNA397219	Gut microbiota associated with phenotype	Human	Colorectal Neoplasms	Health	Bacteroides salyersiae (291644, gm1701)	species	increase	Whole metagenomic sequencing
PRJNA397219	Gut microbiota associated with phenotype	Human	Colorectal Neoplasms	Health	Bacteroides xylanisolvens (371601, gm1381)	species	increase	Whole metagenomic sequencing
PRJNA397219	Gut microbiota associated with phenotype	Human	Colorectal Neoplasms	Health	Barnesiella intestinihominis (487174, gm0734)	species	decrease	Whole metagenomic sequencing
PRJNA397219	Gut microbiota associated with phenotype	Human	Colorectal Neoplasms	Health	Bifidobacterium adolescentis (1680, gm0106)	species	decrease	Whole metagenomic sequencing
PRJNA397219	Gut microbiota associated with phenotype	Human	Colorectal Neoplasms	Health	Bifidobacterium catenulatum (1686, gm0110)	species	decrease	Whole metagenomic sequencing
PRJNA397219	Gut microbiota associated with phenotype	Human	Colorectal Neoplasms	Health	Blautia sp. N6H1 15 (gm2202)	species	increase	Whole metagenomic sequencing
PRJNA397219	Gut microbiota associated with phenotype	Human	Colorectal Neoplasms	Health	Blautia wexlerae (418240, gm2065)	species	decrease	Whole metagenomic sequencing
PRJNA397219	Gut microbiota associated with phenotype	Human	Colorectal Neoplasms	Health	Butyricimonas synergistica (544644, gm0728)	species	decrease	Whole metagenomic sequencing
PRJNA397219	Gut microbiota associated with phenotype	Human	Colorectal Neoplasms	Health	Butyricimonas virosa (544645, gm0727)	species	increase	Whole metagenomic sequencing
PRJNA397219	Gut microbiota associated with phenotype	Human	Colorectal Neoplasms	Health	Butyrivibrio crossotus (45851, gm1520)	species	decrease	Whole metagenomic sequencing
PRJNA397219	Gut microbiota associated with phenotype	Human	Colorectal Neoplasms	Health	Butyrivibrio sp. CAG:318 (1262761, gm2183)	species	decrease	Whole metagenomic sequencing
PRJDB4176	Gut microbiota associated with phenotype	Human	Colorectal Neoplasms	Health	Cloacibacillus evryensis (508460, gm1702)	species	increase	Whole metagenomic sequencing
PRJEB10878	Gut microbiota associated with phenotype	Human	Colorectal Neoplasms	Health	Cloacibacillus evryensis (508460, gm1702)	species	increase	Whole metagenomic sequencing
PRJNA397219	Gut microbiota associated with phenotype	Human	Colorectal Neoplasms	Health	Cloacibacillus porcorum (1197717, gm2207)	species	decrease	Whole metagenomic sequencing
PRJNA397219	Gut microbiota associated with phenotype	Human	Colorectal Neoplasms	Health	Clostridium disporicum (84024, gm1577)	species	decrease	Whole metagenomic sequencing
PRJNA397219	Gut microbiota associated with phenotype	Human	Colorectal Neoplasms	Health	Clostridium leptum (1535, gm0204)	species	increase	Whole metagenomic sequencing
PRJEB10878	Gut microbiota associated with phenotype	Human	Colorectal Neoplasms	Health	Clostridium sp. CAG:58 (1262824, gm2080)	species	increase	Whole metagenomic sequencing
PRJEB10878	Gut microbiota associated with phenotype	Human	Colorectal Neoplasms	Health	Clostridium spiroforme (29348, gm0215)	species	increase	Whole metagenomic sequencing
PRJDB4176	Gut microbiota associated with phenotype	Human	Colorectal Neoplasms	Health	Collinsella aerofaciens (74426, gm0829)	species	increase	Whole metagenomic sequencing
PRJEB10878	Gut microbiota associated with phenotype	Human	Colorectal Neoplasms	Health	Collinsella aerofaciens (74426, gm0829)	species	increase	Whole metagenomic sequencing
PRJNA397219	Gut microbiota associated with phenotype	Human	Colorectal Neoplasms	Health	Collinsella aerofaciens (74426, gm0829)	species	decrease	Whole metagenomic sequencing
PRJDB4176	Gut microbiota associated with phenotype	Human	Colorectal Neoplasms	Health	Collinsella stercoris (147206, gm2050)	species	increase	Whole metagenomic sequencing
PRJNA397219	Gut microbiota associated with phenotype	Human	Colorectal Neoplasms	Health	Coprobacillus cateniformis (100884, gm1916)	species	increase	Whole metagenomic sequencing
PRJNA397219	Gut microbiota associated with phenotype	Human	Colorectal Neoplasms	Health	Coprobacter fastidiosus (1099853, gm1426)	species	decrease	Whole metagenomic sequencing
PRJEB10878	Gut microbiota associated with phenotype	Human	Colorectal Neoplasms	Health	Coprococcus comes (410072, gm0224)	species	decrease	Whole metagenomic sequencing
PRJNA397219	Gut microbiota associated with phenotype	Human	Colorectal Neoplasms	Health	Coprococcus eutactus (33043, gm0225)	species	decrease	Whole metagenomic sequencing
PRJNA397219	Gut microbiota associated with phenotype	Human	Colorectal Neoplasms	Health	Desulfovibrio piger (901, gm0858)	species	decrease	Whole metagenomic sequencing
PRJNA397219	Gut microbiota associated with phenotype	Human	Colorectal Neoplasms	Health	Desulfovibrionaceae bacterium (2049043, gm2203)	species	decrease	Whole metagenomic sequencing
PRJDB4176	Gut microbiota associated with phenotype	Human	Colorectal Neoplasms	Health	Dialister pneumosintes (39950, gm1844)	species	increase	Whole metagenomic sequencing
PRJEB10878	Gut microbiota associated with phenotype	Human	Colorectal Neoplasms	Health	Dialister pneumosintes (39950, gm1844)	species	increase	Whole metagenomic sequencing
PRJNA397219	Gut microbiota associated with phenotype	Human	Colorectal Neoplasms	Health	Dialister sp. CAG:357 (1262869, gm2096)	species	decrease	Whole metagenomic sequencing
PRJEB10878	Gut microbiota associated with phenotype	Human	Colorectal Neoplasms	Health	Dorea formicigenerans (39486, gm1631)	species	increase	Whole metagenomic sequencing
PRJEB10878	Gut microbiota associated with phenotype	Human	Colorectal Neoplasms	Health	Eggerthella lenta (84112, gm0695)	species	increase	Whole metagenomic sequencing
PRJNA397219	Gut microbiota associated with phenotype	Human	Colorectal Neoplasms	Health	Eggerthella lenta (84112, gm0695)	species	increase	Whole metagenomic sequencing
PRJEB10878	Gut microbiota associated with phenotype	Human	Colorectal Neoplasms	Health	Eisenbergiella massiliensis (1720294, gm2085)	species	increase	Whole metagenomic sequencing
PRJNA397219	Gut microbiota associated with phenotype	Human	Colorectal Neoplasms	Health	Eisenbergiella massiliensis (1720294, gm2085)	species	increase	Whole metagenomic sequencing
PRJDB4176	Gut microbiota associated with phenotype	Human	Colorectal Neoplasms	Health	Eisenbergiella tayi (1432052, gm2051)	species	increase	Whole metagenomic sequencing
PRJNA397219	Gut microbiota associated with phenotype	Human	Colorectal Neoplasms	Health	Enterocloster asparagiformis (333367, gm1576)	species	decrease	Whole metagenomic sequencing
PRJEB10878	Gut microbiota associated with phenotype	Human	Colorectal Neoplasms	Health	Enterocloster bolteae (208479, gm1919)	species	increase	Whole metagenomic sequencing
PRJEB10878	Gut microbiota associated with phenotype	Human	Colorectal Neoplasms	Health	Enterocloster citroniae (358743, gm1485)	species	increase	Whole metagenomic sequencing
PRJEB10878	Gut microbiota associated with phenotype	Human	Colorectal Neoplasms	Health	Enterocloster clostridioformis (1531, gm0842)	species	increase	Whole metagenomic sequencing
PRJDB4176	Gut microbiota associated with phenotype	Human	Colorectal Neoplasms	Health	Enterococcus faecium (1352, gm0289)	species	decrease	Whole metagenomic sequencing
PRJEB10878	Gut microbiota associated with phenotype	Human	Colorectal Neoplasms	Health	Erysipelatoclostridium ramosum (1547, gm0297)	species	increase	Whole metagenomic sequencing
PRJEB10878	Gut microbiota associated with phenotype	Human	Colorectal Neoplasms	Health	Eubacterium rectale (39491, gm0316)	species	decrease	Whole metagenomic sequencing
PRJNA397219	Gut microbiota associated with phenotype	Human	Colorectal Neoplasms	Health	Eubacterium siraeum (39492, gm0318)	species	decrease	Whole metagenomic sequencing
PRJEB10878	Gut microbiota associated with phenotype	Human	Colorectal Neoplasms	Health	Eubacterium ventriosum (39496, gm0320)	species	decrease	Whole metagenomic sequencing
PRJEB10878	Gut microbiota associated with phenotype	Human	Colorectal Neoplasms	Health	Faecalibacterium prausnitzii (853, gm0327)	species	decrease	Whole metagenomic sequencing
PRJNA397219	Gut microbiota associated with phenotype	Human	Colorectal Neoplasms	Health	Faecalicoccus pleomorphus (1323, gm1757)	species	decrease	Whole metagenomic sequencing
PRJNA397219	Gut microbiota associated with phenotype	Human	Colorectal Neoplasms	Health	Faecalitalea cylindroides (39483, gm1747)	species	decrease	Whole metagenomic sequencing
PRJNA397219	Gut microbiota associated with phenotype	Human	Colorectal Neoplasms	Health	Firmicutes bacterium CAG 110 (1263000, gm2098)	species	decrease	Whole metagenomic sequencing
PRJDB4176	Gut microbiota associated with phenotype	Human	Colorectal Neoplasms	Health	Firmicutes bacterium CAG 145 (1263005, gm2052)	species	increase	Whole metagenomic sequencing
PRJNA397219	Gut microbiota associated with phenotype	Human	Colorectal Neoplasms	Health	Firmicutes bacterium CAG 424 (1263022, gm2100)	species	decrease	Whole metagenomic sequencing
PRJNA397219	Gut microbiota associated with phenotype	Human	Colorectal Neoplasms	Health	Firmicutes bacterium CAG 95 (1262988, gm2102)	species	decrease	Whole metagenomic sequencing
PRJNA397219	Gut microbiota associated with phenotype	Human	Colorectal Neoplasms	Health	Flavonifractor plautii (292800, gm0339)	species	increase	Whole metagenomic sequencing
PRJEB10878	Gut microbiota associated with phenotype	Human	Colorectal Neoplasms	Health	Fusicatenibacter saccharivorans (1150298, gm2073)	species	decrease	Whole metagenomic sequencing
PRJEB10878	Gut microbiota associated with phenotype	Human	Colorectal Neoplasms	Health	Fusobacterium mortiferum (850, gm0345)	species	increase	Whole metagenomic sequencing
PRJDB4176	Gut microbiota associated with phenotype	Human	Colorectal Neoplasms	Health	Fusobacterium nucleatum (851, gm1228)	species	increase	Whole metagenomic sequencing
PRJEB10878	Gut microbiota associated with phenotype	Human	Colorectal Neoplasms	Health	Fusobacterium nucleatum (851, gm1228)	species	increase	Whole metagenomic sequencing
PRJNA397219	Gut microbiota associated with phenotype	Human	Colorectal Neoplasms	Health	Fusobacterium nucleatum (851, gm1228)	species	increase	Whole metagenomic sequencing
PRJEB10878	Gut microbiota associated with phenotype	Human	Colorectal Neoplasms	Health	Fusobacterium sp. oral taxon 370 (712288, gm2086)	species	increase	Whole metagenomic sequencing
PRJEB10878	Gut microbiota associated with phenotype	Human	Colorectal Neoplasms	Health	Fusobacterium varium (856, gm0820)	species	increase	Whole metagenomic sequencing
PRJDB4176	Gut microbiota associated with phenotype	Human	Colorectal Neoplasms	Health	Gemella morbillorum (29391, gm0352)	species	increase	Whole metagenomic sequencing
PRJEB10878	Gut microbiota associated with phenotype	Human	Colorectal Neoplasms	Health	Gemella morbillorum (29391, gm0352)	species	increase	Whole metagenomic sequencing
PRJNA397219	Gut microbiota associated with phenotype	Human	Colorectal Neoplasms	Health	Harryflintia acetispora (1849041, gm2205)	species	decrease	Whole metagenomic sequencing
PRJDB4176	Gut microbiota associated with phenotype	Human	Colorectal Neoplasms	Health	Holdemania filiformis (61171, gm1460)	species	increase	Whole metagenomic sequencing
PRJDB4176	Gut microbiota associated with phenotype	Human	Colorectal Neoplasms	Health	Hungatella hathewayi (154046, gm0796)	species	increase	Whole metagenomic sequencing
PRJEB10878	Gut microbiota associated with phenotype	Human	Colorectal Neoplasms	Health	Hungatella hathewayi (154046, gm0796)	species	increase	Whole metagenomic sequencing
PRJNA397219	Gut microbiota associated with phenotype	Human	Colorectal Neoplasms	Health	Hungatella hathewayi (154046, gm0796)	species	increase	Whole metagenomic sequencing
PRJNA397219	Gut microbiota associated with phenotype	Human	Colorectal Neoplasms	Health	Klebsiella pneumoniae (573, gm1516)	species	increase	Whole metagenomic sequencing
PRJEB10878	Gut microbiota associated with phenotype	Human	Colorectal Neoplasms	Health	Lachnospira eligens (39485, gm1587)	species	decrease	Whole metagenomic sequencing
PRJEB10878	Gut microbiota associated with phenotype	Human	Colorectal Neoplasms	Health	Lachnospira pectinoschiza (28052, gm2087)	species	decrease	Whole metagenomic sequencing
PRJEB10878	Gut microbiota associated with phenotype	Human	Colorectal Neoplasms	Health	Lactobacillus rogosae (706562, gm1918)	species	decrease	Whole metagenomic sequencing
PRJDB4176	Gut microbiota associated with phenotype	Human	Colorectal Neoplasms	Health	Lawsonibacter asaccharolyticus (2108523, gm0736)	species	increase	Whole metagenomic sequencing
PRJDB4176	Gut microbiota associated with phenotype	Human	Colorectal Neoplasms	Health	lloprevotella sp. oral taxon 473 (712469, gm2059)	species	increase	Whole metagenomic sequencing
PRJNA397219	Gut microbiota associated with phenotype	Human	Colorectal Neoplasms	Health	Megamonas funiformis (437897, gm1899)	species	decrease	Whole metagenomic sequencing
PRJNA397219	Gut microbiota associated with phenotype	Human	Colorectal Neoplasms	Health	Megamonas hypermegale (158847, gm0855)	species	decrease	Whole metagenomic sequencing
PRJDB4176	Gut microbiota associated with phenotype	Human	Colorectal Neoplasms	Health	Methanobrevibacter smithii (2173, gm1532)	species	increase	Whole metagenomic sequencing
PRJNA397219	Gut microbiota associated with phenotype	Human	Colorectal Neoplasms	Health	Monoglobus pectinilyticus (1981510, gm2143)	species	decrease	Whole metagenomic sequencing
PRJDB4176	Gut microbiota associated with phenotype	Human	Colorectal Neoplasms	Health	Odoribacter laneus (626933, gm0809)	species	increase	Whole metagenomic sequencing
PRJNA397219	Gut microbiota associated with phenotype	Human	Colorectal Neoplasms	Health	Odoribacter laneus (626933, gm0809)	species	decrease	Whole metagenomic sequencing
PRJDB4176	Gut microbiota associated with phenotype	Human	Colorectal Neoplasms	Health	Odoribacter splanchnicus (28118, gm0873)	species	increase	Whole metagenomic sequencing
PRJNA397219	Gut microbiota associated with phenotype	Human	Colorectal Neoplasms	Health	Oxalobacter formigenes (847, gm1463)	species	decrease	Whole metagenomic sequencing
PRJEB10878	Gut microbiota associated with phenotype	Human	Colorectal Neoplasms	Health	Parabacteroides gordonii (574930, gm1508)	species	increase	Whole metagenomic sequencing
PRJDB4176	Gut microbiota associated with phenotype	Human	Colorectal Neoplasms	Health	Parabacteroides johnsonii (387661, gm1529)	species	increase	Whole metagenomic sequencing
PRJNA397219	Gut microbiota associated with phenotype	Human	Colorectal Neoplasms	Health	Parabacteroides johnsonii (387661, gm1529)	species	decrease	Whole metagenomic sequencing
PRJNA397219	Gut microbiota associated with phenotype	Human	Colorectal Neoplasms	Health	Parabacteroides merdae (46503, gm1235)	species	decrease	Whole metagenomic sequencing
PRJNA397219	Gut microbiota associated with phenotype	Human	Colorectal Neoplasms	Health	Paraprevotella xylaniphila (454155, gm0811)	species	decrease	Whole metagenomic sequencing
PRJEB10878	Gut microbiota associated with phenotype	Human	Colorectal Neoplasms	Health	Parasutterella excrementihominis (487175, gm0726)	species	increase	Whole metagenomic sequencing
PRJNA397219	Gut microbiota associated with phenotype	Human	Colorectal Neoplasms	Health	Parasutterella excrementihominis (487175, gm0726)	species	increase	Whole metagenomic sequencing
PRJDB4176	Gut microbiota associated with phenotype	Human	Colorectal Neoplasms	Health	Parvimonas micra (33033, gm1847)	species	increase	Whole metagenomic sequencing
PRJEB10878	Gut microbiota associated with phenotype	Human	Colorectal Neoplasms	Health	Parvimonas micra (33033, gm1847)	species	increase	Whole metagenomic sequencing
PRJNA397219	Gut microbiota associated with phenotype	Human	Colorectal Neoplasms	Health	Parvimonas micra (33033, gm1847)	species	increase	Whole metagenomic sequencing
PRJEB10878	Gut microbiota associated with phenotype	Human	Colorectal Neoplasms	Health	Peptostreptococcus anaerobius (1261, gm0711)	species	increase	Whole metagenomic sequencing
PRJNA397219	Gut microbiota associated with phenotype	Human	Colorectal Neoplasms	Health	Peptostreptococcus anaerobius (1261, gm0711)	species	increase	Whole metagenomic sequencing
PRJDB4176	Gut microbiota associated with phenotype	Human	Colorectal Neoplasms	Health	Peptostreptococcus stomatis (341694, gm1848)	species	increase	Whole metagenomic sequencing
PRJEB10878	Gut microbiota associated with phenotype	Human	Colorectal Neoplasms	Health	Peptostreptococcus stomatis (341694, gm1848)	species	increase	Whole metagenomic sequencing
PRJEB10878	Gut microbiota associated with phenotype	Human	Colorectal Neoplasms	Health	Phocaeicola dorei (357276, gm1422)	species	increase	Whole metagenomic sequencing
PRJEB10878	Gut microbiota associated with phenotype	Human	Colorectal Neoplasms	Health	Phocaeicola massiliensis (204516, gm0875)	species	decrease	Whole metagenomic sequencing
PRJDB4176	Gut microbiota associated with phenotype	Human	Colorectal Neoplasms	Health	Porphyromonas endodontalis (28124, gm1849)	species	increase	Whole metagenomic sequencing
PRJDB4176	Gut microbiota associated with phenotype	Human	Colorectal Neoplasms	Health	Porphyromonas uenonis (281920, gm2060)	species	increase	Whole metagenomic sequencing
PRJDB4176	Gut microbiota associated with phenotype	Human	Colorectal Neoplasms	Health	Prevotella copri (165179, gm0536)	species	decrease	Whole metagenomic sequencing
PRJNA397219	Gut microbiota associated with phenotype	Human	Colorectal Neoplasms	Health	Prevotella copri (165179, gm0536)	species	decrease	Whole metagenomic sequencing
PRJEB10878	Gut microbiota associated with phenotype	Human	Colorectal Neoplasms	Health	Prevotella intermedia (28131, gm1850)	species	increase	Whole metagenomic sequencing
PRJDB4176	Gut microbiota associated with phenotype	Human	Colorectal Neoplasms	Health	Prevotella stercorea (363265, gm1824)	species	increase	Whole metagenomic sequencing
PRJEB10878	Gut microbiota associated with phenotype	Human	Colorectal Neoplasms	Health	Proteobacteria bacterium CAG:139 (1262986, gm2072)	species	decrease	Whole metagenomic sequencing
PRJNA397219	Gut microbiota associated with phenotype	Human	Colorectal Neoplasms	Health	Pseudomonas aeruginosa group (136841, gm2206)	species	increase	Whole metagenomic sequencing
PRJEB10878	Gut microbiota associated with phenotype	Human	Colorectal Neoplasms	Health	Roseburia faecis (301302, gm0572)	species	decrease	Whole metagenomic sequencing
PRJNA397219	Gut microbiota associated with phenotype	Human	Colorectal Neoplasms	Health	Roseburia hominis (301301, gm0573)	species	decrease	Whole metagenomic sequencing
PRJEB10878	Gut microbiota associated with phenotype	Human	Colorectal Neoplasms	Health	Roseburia intestinalis (166486, gm0574)	species	decrease	Whole metagenomic sequencing
PRJEB10878	Gut microbiota associated with phenotype	Human	Colorectal Neoplasms	Health	Ruminococcus bicirculans (1160721, gm1692)	species	decrease	Whole metagenomic sequencing
PRJDB4176	Gut microbiota associated with phenotype	Human	Colorectal Neoplasms	Health	Ruminococcus bromii (40518, gm0588)	species	increase	Whole metagenomic sequencing
PRJNA397219	Gut microbiota associated with phenotype	Human	Colorectal Neoplasms	Health	Ruminococcus bromii (40518, gm0588)	species	decrease	Whole metagenomic sequencing
PRJEB10878	Gut microbiota associated with phenotype	Human	Colorectal Neoplasms	Health	Ruminococcus torques (33039, gm0594)	species	decrease	Whole metagenomic sequencing
PRJDB4176	Gut microbiota associated with phenotype	Human	Colorectal Neoplasms	Health	Ruthenibacterium lactatiformans (1550024, gm2054)	species	increase	Whole metagenomic sequencing
PRJEB10878	Gut microbiota associated with phenotype	Human	Colorectal Neoplasms	Health	Ruthenibacterium lactatiformans (1550024, gm2054)	species	increase	Whole metagenomic sequencing
PRJNA397219	Gut microbiota associated with phenotype	Human	Colorectal Neoplasms	Health	Sellimonas intestinalis (1653434, gm2123)	species	decrease	Whole metagenomic sequencing
PRJDB4176	Gut microbiota associated with phenotype	Human	Colorectal Neoplasms	Health	Solobacterium moorei (102148, gm0610)	species	increase	Whole metagenomic sequencing
PRJEB10878	Gut microbiota associated with phenotype	Human	Colorectal Neoplasms	Health	Solobacterium moorei (102148, gm0610)	species	increase	Whole metagenomic sequencing
PRJEB10878	Gut microbiota associated with phenotype	Human	Colorectal Neoplasms	Health	Streptococcus anginosus group (671232, gm2062)	species	increase	Whole metagenomic sequencing
PRJEB10878	Gut microbiota associated with phenotype	Human	Colorectal Neoplasms	Health	Streptococcus oralis (1303, gm2083)	species	increase	Whole metagenomic sequencing
PRJEB10878	Gut microbiota associated with phenotype	Human	Colorectal Neoplasms	Health	Streptococcus pasteurianus (197614, gm2088)	species	increase	Whole metagenomic sequencing
PRJDB4176	Gut microbiota associated with phenotype	Human	Colorectal Neoplasms	Health	Turicibacter sanguinis (154288, gm2057)	species	decrease	Whole metagenomic sequencing
PRJEB10878	Gut microbiota associated with phenotype	Human	Colorectal Neoplasms	Health	Turicimonas muris (1796652, gm2069)	species	decrease	Whole metagenomic sequencing
